# Supplementary material for: Number of human protein interactions correlates with structural, but not regulatory conservation of the respective genes
Source: Front Genet. 2024 Oct 29;15:1472638. doi: 10.3389/fgene.2024.1472638 (PMC11554504; doi:10.3389/fgene.2024.1472638)
Supplement: Supplementary file 1 [file Table2.XLSX]

## Sheet: genes
	NGRE_H3K4me1	NGRE_H3K4me3	NGRE_H3K9ac	NGRE_H3K27ac	NGRE_H3K27me3	NGRE_H3K9me3	NGRE_ac	NGRE_hc	NGRE_TFBS	NGRE_AGG	dN/dS	ppi_count	pmi_count
A2M	0.603585	4.88954	4.24796	3.59594	4.38613	3.3458	3.33426	3.86597	0.687402	2.62921	0.43926	21	21
AACS	1.53041	2.585	2.67628	4.60923	17.619	17.2513	2.85023	17.4352	1.38532	7.22357	0.12385	10	10
AADAT	1.33024	8.54761	10.8447	6.26	10.0374	10.8743	6.74564	10.4559	1.71926	6.30692	0.26744	6	12
AANAT	1.16361	8.43421	11.1418	9.89301	10.8452	11.4656	7.65815	11.1554	1.07185	6.62846	0.20877	7	9
AARS	1.31368	4.29991	2.61819	3.50946	7.11451	8.20803	2.93531	7.66127	0.611622	3.73607	0.07104	0	1
AASDHPPT	1.10532	1.73028	1.28434	1.3594	10.572	12.5944	1.36984	11.5832	0.742807	4.56529	0.06541	2	3
ABCA1	0.782765	6.87396	9.17042	8.58666	8.56476	9.18806	6.35345	8.87641	1.11514	5.44833	0.10765	2	2
ABCB1	0.635808	5.01048	6.00684	5.25327	7.37154	6.56128	4.2266	6.96641	0.965311	4.05277	0.26819	0	29
ABCB7	1.04261	9.27426	10.8982	7.33427	7.66056	10.8661	7.13734	9.26332	1.48423	5.96163	0.16317	2	2
ABCC2	1.68803	7.57025	8.76977	8.75948	11.2799	13.0684	6.69688	12.1742	1.75313	6.87473	0.37775	0	28
ABCC3	1.1453	6.18763	7.78559	8.4718	11.3681	9.2946	5.89758	10.3313	1.14523	5.79138	0.20126	2	10
ABCC4	0.7227	7.39086	8.13071	6.00022	12.1648	11.5469	5.56112	11.8558	1.41753	6.27816	0.13682	0	7
ABCC5	1.60305	11.0603	12.518	9.96117	12.134	11.7172	8.78564	11.9256	2.06609	7.59243	0.025	0	4
ABCC8	0.526736	2.61873	5.0333	4.86095	6.43842	6.52227	3.25993	6.48034	1.13819	3.62615	0.0446	5	12
ABCC9	0.550252	4.78878	5.22719	3.17478	5.4475	5.98937	3.43525	5.71843	0.920633	3.35811	0.03985	0	1
ABCD2	0.787012	7.92469	7.24397	6.39359	6.43204	7.54489	5.58732	6.98846	1.37702	4.65093	0.12356	0	4
ABCG2	0.619091	5.49938	6.33445	4.48663	6.43831	5.62692	4.23489	6.03261	1.01635	3.76128	0.24806	0	15
ABHD12	0.30382	2.50846	2.96682	2.47791	2.62947	3.65323	2.06425	3.14135	0.469949	1.89185	0.12377	0	1
ABHD5	0.784217	2.29073	2.03939	4.51145	11.8698	11.141	2.40645	11.5054	0.619475	4.84377	0.17908	2	3
ABHD6	2.41836	5.69376	9.34923	12.7323	21.2714	20.9285	7.54841	21.0999	1.9368	10.195	0.08164	0	1
ABI1	0.773772	6.11349	4.26104	5.57645	3.63363	6.77836	4.18119	5.20599	1.10858	3.49859	0.03653	52	52
ABI2	0.938359	1.17729	1.36209	2.56832	9.79111	11.3247	1.51152	10.5579	0.952819	4.34075	0.0194	30	30
ABL1	1.52236	2.70196	1.81343	3.54129	14.4415	16.2081	2.39476	15.3248	1.36447	6.36134	0.08575	108	108
ABL2	1.58491	11.4528	12.6479	13.0714	9.99291	14.3498	9.68924	12.1713	2.21044	8.02367	0.12348	31	31
ABLIM1	0.611301	4.73312	3.95103	3.67739	4.4636	5.27009	3.24321	4.86685	0.742072	2.95071	0.15466	22	22
ABLIM2	0.923972	3.33482	3.61217	3.74536	8.27072	8.72038	2.90408	8.49555	0.772999	4.05754	0.08116	22	22
ABLIM3	0.966158	3.17361	6.21793	6.54797	9.09411	9.52014	4.22642	9.30712	0.788387	4.77398	0.04971	22	22
ACAA2	0.87351	9.1656	8.91459	7.72935	8.31121	12.0809	6.67076	10.1961	1.44797	6.10493	0.27352	35	49
ACAD8	1.50693	1.51663	2.36644	3.84189	8.69192	11.277	2.30797	9.98446	0.938292	4.41024	0.2247	10	12
ACADM	1.61957	3.64209	3.22586	4.01018	13.9096	16.1794	3.12442	15.0445	0.956614	6.37518	0.22407	20	30
ACADS	1.00678	6.60086	5.62974	6.69615	7.81583	9.50953	4.98338	8.66268	1.0799	4.90866	0.04235	22	26
ACADSB	1.06349	1.03836	0.956539	2.09208	8.26139	9.70773	1.28762	8.98456	0.523539	3.59857	0.28847	17	24
ACADVL	0.288425	1.12949	0.665446	1.26365	2.40705	2.73011	0.836753	2.56858	0.219451	1.20826	0.25779	7	8
ACAN	2.27877	15.87	15.7679	14.8892	18.7484	17.6533	12.2015	18.2009	2.44674	10.9497	0.3531	44	44
ACAP1	0.765268	1.76116	1.63514	1.73366	9.76844	10.8038	1.47381	10.2861	1.11502	4.29165	0.08485	9	9
ACAP2	1.27701	6.01004	8.79406	8.34092	8.65895	8.62521	6.10551	8.64208	1.44603	5.39787	0.04744	1	1
ACAT1	1.62268	2.45041	4.12864	7.89297	16.8447	20.7115	4.02368	18.7781	1.60863	8.13679	0.15096	38	46
ACD	0.321068	0.133873	0.343858	0.649392	2.83991	3.4237	0.362048	3.13181	0.249057	1.24764	0.52232	88	90
ACE	0.95847	4.17912	8.66327	6.42975	11.6619	13.5734	5.05765	12.6176	1.21042	6.29524	0.10539	1	15
ACE2	0.694573	6.55012	6.7512	4.94178	8.13952	7.01694	4.73442	7.57823	0.739558	4.35074	0.44496	1	1
ACER1	1.4577	9.94592	10.3716	9.62244	13.5697	16.0269	7.84941	14.7983	2.05763	8.23511	0.16839	19	22
ACER2	1.05891	1.85397	3.04756	5.2413	12.0399	13.0373	2.80043	12.5386	0.883957	5.40767	0.07567	19	21
ACER3	0.858144	1.16725	1.32317	3.43802	11.1226	12.9029	1.69664	12.0128	0.980444	4.89662	0.13882	7	9
ACIN1	0.315366	0.365259	1.10326	3.72173	2.75606	3.73982	1.3764	3.24794	0.331594	1.65198	0.20222	3	3
ACKR3	0.711103	2.41737	4.23136	4.42218	10.7255	9.40845	2.94551	10.067	1.11888	4.71046	0.02296	21	21
ACMSD	1.5108	14.8776	14.8605	12.3765	17.871	15.7645	10.9063	16.8178	2.50816	10.0774	0.21084	1	13
ACO1	0.805969	0.904974	1.62708	3.06976	9.29797	10.082	1.60195	9.68997	0.745784	4.01257	0.13333	7	8
ACOT12	0.862893	7.23915	7.70293	6.09651	7.8255	8.02321	5.47537	7.92436	1.35024	4.91666	0.26206	16	17
ACOT8	2.12142	13.3021	17.8642	15.2453	13.8637	15.8711	12.1333	14.8674	2.63844	9.8797	0.22668	3	4
ACOT9	1.28987	12.0166	11.0112	10.9394	11.2757	11.6024	8.81426	11.4391	2.2391	7.49748	0.16999	0	1
ACOX1	1.03014	1.40918	1.86823	2.48491	10.5412	10.054	1.69811	10.2976	0.969096	4.3216	0.09746	7	8
ACOX2	1.21823	11.0983	10.8185	11.8945	13.0382	13.0957	8.75738	13.067	2.40923	8.07786	0.25167	2	6
ACOX3	0.829083	6.80562	7.61528	6.22205	8.17525	9.49487	5.36801	8.83506	1.40594	5.203	0.25769	7	7
ACSBG1	0.854833	7.56551	10.0431	6.85203	10.1094	10.1403	6.32886	10.1249	1.20883	5.88753	0.11368	9	13
ACSF3	1.20736	3.29632	3.16578	5.07077	11.1438	14.849	3.18506	12.9964	0.89609	5.69252	0.16644	9	9
ACSL1	0.407962	4.98847	4.38073	4.20206	5.11583	7.39989	3.49481	6.25786	0.891457	3.54804	0.2343	3	14
ACSL3	0.889721	5.04717	3.89637	3.86167	11.4737	13.1996	3.42373	12.3367	0.856314	5.5389	0.10274	3	8
ACSL4	0.717751	3.32884	5.22688	3.80926	3.97135	6.89385	3.27068	5.4326	1.05052	3.25127	0.06393	3	8
ACSL5	0.554233	3.36811	2.04871	3.76365	6.99715	10.4529	2.43368	8.72501	1.1201	4.09293	0.43851	3	8
ACSL6	0.876109	5.82311	6.83055	5.82031	6.70499	6.69635	4.83752	6.70067	0.894119	4.1441	0.09145	3	7
ACSM3	1.62209	5.73347	9.91015	10.7458	17.7898	16.1773	7.00288	16.9836	1.97052	8.65232	0.33348	1	3
ACSM4	1.68975	14.0738	13.8204	9.69437	17.5207	15.8296	9.81958	16.6752	2.48445	9.65973	0.42065	1	3
ACSS1	0.886103	6.7091	8.44436	7.78627	8.15405	10.9009	5.95646	9.52746	1.35706	5.61366	0.13208	26	30
ACSS2	1.03563	2.09383	2.40402	5.4892	10.6335	13.5319	2.75567	12.0827	0.99099	5.27646	0.13623	27	33
ACSS3	0.978788	4.40209	4.42852	5.64344	7.8289	8.19136	3.86321	8.01013	1.18072	4.35135	0.19165	7	11
ACTA2	0.544897	3.61367	6.78195	6.03124	7.84543	7.83542	4.24294	7.84042	0.846222	4.30986	0.0001	64	65
ACTC1	0.508306	4.78052	4.30689	5.1856	4.53722	5.33188	3.69533	4.93455	1.0527	3.22753	0.0001	15	15
ACTG1	0.624763	1.33112	0.839445	1.20644	8.77439	7.95766	1.00044	8.36602	1.23143	3.53263	0.0001	211	214
ACTG2	1.79439	13.5204	11.9723	12.2143	15.142	14.292	9.87534	14.717	2.4498	9.01406	0.0121	64	65
ACTL6B	1.00192	5.13376	5.996	5.16824	10.5396	11.8214	4.32498	11.1805	1.61177	5.70575	0.0001	35	35
ACTN1	0.62825	5.17809	5.69133	6.22305	5.62587	6.20171	4.43018	5.91379	0.93351	3.75916	0.04044	80	80
ACTN2	1.40366	9.89002	10.7251	8.41614	13.8846	12.9535	7.60873	13.4191	1.86184	7.62988	0.01512	107	107
ACTN4	1.30337	2.09377	1.73259	2.95923	12.3813	11.9309	2.02224	12.1561	1.29431	5.15755	0.00158	74	74
ACTR3	0.890648	1.86109	1.44179	2.30704	6.74154	7.82159	1.62514	7.28156	0.531823	3.14618	0.0001	81	81
ACVR1	0.939003	6.96156	8.40081	6.82712	9.88595	10.3398	5.78212	10.1129	1.61445	5.83648	0.03665	144	144
ACVR1B	1.25131	4.88671	2.855	5.32744	17.5431	17.2922	3.58012	17.4177	1.79703	7.59827	0.04107	7	7
ACVR1C	0.665225	4.77952	4.74342	3.32023	5.8671	5.61126	3.3771	5.73918	0.836009	3.31743	0.0956	6	6
ACVR2A	0.355367	0.502082	0.675232	1.22775	4.60583	4.88185	0.690107	4.74384	0.362935	1.93229	0.01165	45	45
ACVR2B	0.541733	0.615182	0.694439	2.2891	13.6679	16.7243	1.03511	15.1961	1.09612	5.77578	0.04244	167	167
ACVRL1	1.58869	10.0155	11.166	8.56765	14.7641	13.5453	7.83446	14.1547	2.00975	7.99965	0.07736	153	153
ACYP2	1.87022	3.36665	2.57319	4.25144	11.162	12.1789	3.01538	11.6704	0.922021	5.20261	0.29567	8	8
ADA	1.06869	8.6753	10.1099	7.44417	10.2701	10.6492	6.82451	10.4597	1.76334	6.34918	0.19405	0	6
ADAM10	0.917426	7.0326	7.12584	8.31155	9.87475	10.118	5.84686	9.99639	1.53257	5.79194	0.01827	20	20
ADAM12	0.613874	5.15296	5.41598	5.17804	5.60638	6.34863	4.09022	5.9775	0.774689	3.61414	0.38534	5	5
ADAM15	0.985711	1.07339	2.72983	4.907	7.57293	8.73047	2.42398	8.1517	0.677169	3.75095	0.30809	3	3
ADAM17	0.357027	3.25872	4.45144	4.4639	4.8894	4.07455	3.13277	4.48198	0.822561	2.81244	0.08109	31	31
ADAMTS1	0.448052	3.29692	2.60901	3.2345	2.78934	4.9731	2.39712	3.88122	0.578257	2.28553	0.12296	1	2
ADAMTS10	1.632	9.09141	12.661	9.57222	12.0009	12.4586	8.23915	12.2297	1.24853	7.23914	0.02974	1	2
ADAMTS12	0.768525	6.18593	8.33543	6.25931	7.41535	9.00855	5.3873	8.21195	1.26295	4.95407	0.24634	1	2
ADAMTS13	2.30939	6.97917	6.98904	9.01009	15.7037	16.0224	6.32192	15.8631	1.25434	7.81311	0.28032	1	2
ADAMTS14	1.2972	6.08553	9.33711	10.1763	13.4981	15.321	6.72404	14.4095	1.69379	7.60913	0.16019	1	2
ADAMTS15	0.413267	2.12508	3.27815	4.04063	6.87558	6.94928	2.46428	6.91243	0.744666	3.37379	0.04274	1	2
ADAMTS16	0.365726	3.01944	3.01761	3.42563	3.83894	4.84882	2.4571	4.34388	0.459356	2.42011	0.13713	1	2
ADAMTS17	0.80753	5.7745	7.97575	4.96009	7.89888	6.23015	4.87947	7.06451	1.11948	4.35449	0.09277	1	2
ADAMTS18	1.14298	8.85206	8.96197	7.27771	11.1102	10.1539	6.55868	10.632	1.47798	6.2229	0.17026	1	2
ADAMTS19	0.528295	3.79257	4.02667	3.71952	5.31526	7.19111	3.01676	6.25318	0.864809	3.37825	0.21003	1	2
ADAMTS2	1.18345	7.90704	8.91006	6.77286	11.3104	8.87989	6.19335	10.0952	1.67768	5.98873	0.07788	1	2
ADAMTS20	1.169	9.22983	8.49869	5.11068	9.30876	9.70621	6.00205	9.50748	1.55417	5.6879	0.56967	1	2
ADAMTS3	0.494266	2.10323	4.43385	3.14303	3.65002	3.71962	2.54359	3.68482	0.617453	2.28196	0.15996	1	2
ADAMTS4	0.870469	7.15962	9.86831	9.45435	10.4112	12.4455	6.83819	11.4284	1.52956	6.5987	0.11019	1	2
ADAMTS5	0.187498	1.5992	1.78248	1.33349	1.83469	2.43932	1.22567	2.137	0.280214	1.21429	0.10303	1	2
ADAMTS6	0.535785	4.96749	4.4935	4.45299	5.03344	6.06563	3.61244	5.54954	0.866552	3.34284	0.09077	1	2
ADAMTS8	0.592452	3.87538	3.2732	3.68304	5.80143	4.83969	2.85602	5.32056	0.768214	2.9816	0.12465	1	2
ADAMTS9	1.17575	10.2557	10.7535	8.09929	13.6209	12.2865	7.57107	12.9537	2.04543	7.5234	0.11151	1	2
ADAMTSL3	0.63354	4.47349	4.27433	4.88761	6.66978	6.58361	3.56724	6.6267	0.948627	3.71419	0.26557	1	2
ADAMTSL4	1.14386	3.9077	5.71263	6.97947	12.5409	12.4883	4.43592	12.5146	1.66617	6.20557	0.27215	1	2
ADCY1	0.713283	3.67693	4.14204	3.3181	6.13579	6.31254	2.96259	6.22416	1.02299	3.40325	0.08123	287	291
ADCY10	1.58012	10.995	10.9742	11.0186	11.9959	10.7017	8.64198	11.3488	2.02229	7.33769	0.86708	203	210
ADCY2	0.316821	1.82575	2.50341	1.88303	2.80205	2.70296	1.63225	2.75251	0.387775	1.59084	0.06048	269	277
ADCY3	0.164491	2.73835	2.82609	1.96609	1.81278	2.41277	1.92375	2.11277	0.408284	1.4816	0.06118	279	282
ADCY4	0.375643	3.78365	3.84911	2.36013	5.39028	6.45269	2.59213	5.92149	0.596007	3.03654	0.1015	261	264
ADCY5	0.605185	3.82102	4.69863	3.99383	4.68353	5.51792	3.27967	5.10072	0.516833	2.96574	0.04232	280	283
ADCY6	0.790166	7.5719	8.07489	7.77264	10.4066	8.89553	6.0524	9.65107	1.6581	5.78719	0.08838	278	281
ADCY7	1.10117	8.79197	9.68497	8.58363	12.3207	11.4243	7.04044	11.8725	1.73448	6.88246	0.06636	263	266
ADCY8	1.53854	13.6903	13.0976	10.5334	17.5613	15.9068	9.71496	16.7341	2.58014	9.67638	0.03241	261	264
ADCYAP1	0.234663	1.57841	1.97197	1.66797	2.88663	1.38118	1.36325	2.1339	0.300422	1.26586	0.25092	24	24
ADCYAP1R1	0.650504	5.43973	5.64346	3.33814	7.58104	6.04226	3.76796	6.81165	1.00724	3.86228	0.0623	45	46
ADD1	1.83461	3.45428	3.33413	6.54551	17.2368	17.3695	3.79213	17.3031	1.67431	7.58986	0.07838	4	4
ADD2	0.938851	7.0825	8.15124	7.29408	9.16379	8.82896	5.86667	8.99638	1.4533	5.43878	0.03597	3	3
ADGRA2	1.1245	3.58568	9.35755	8.82083	10.7656	12.1001	5.72214	11.4328	1.57929	6.24475	0.10118	2	2
ADH7	1.14831	8.01084	8.43325	8.09646	8.7796	9.80845	6.42221	9.29402	1.61497	5.77707	0.14891	38	38
ADI1	1.3688	9.90391	10.0315	9.33581	8.14149	9.86251	7.66001	9.002	1.88436	6.18212	0.03926	3	4
ADK	0.964789	1.18926	0.772531	1.45858	9.37269	10.325	1.09629	9.84885	0.590129	3.84509	0.14938	33	37
ADM	0.639197	2.99246	3.56016	5.40601	5.97956	7.70214	3.14946	6.84085	0.542149	3.51082	0.20741	18	18
ADORA1	0.710891	3.54787	5.39914	5.71873	9.13261	8.60131	3.84416	8.86696	0.963844	4.55832	0.03169	26	26
ADORA2B	0.615674	3.4649	3.62116	5.20536	12.3318	13.8258	3.22677	13.0788	1.19026	5.83194	0.18304	20	23
ADPGK	0.952134	8.47319	8.10079	8.23159	6.53601	9.29234	6.43943	7.91418	1.54537	5.29966	0.13037	6	6
ADRA1B	1.01935	5.62396	8.64464	6.93501	10.4952	10.318	5.55574	10.4066	1.12248	5.69494	0.03302	67	68
ADRA1D	0.741049	4.1835	3.61843	3.43016	7.17769	5.95647	2.99328	6.56708	0.87039	3.47692	0.04555	29	29
ADRB2	0.503335	0.656147	3.60711	3.25351	7.01792	8.21818	2.00502	7.61805	0.828275	3.48378	0.11678	82	83
ADRB3	0.546925	3.76472	4.45577	3.56888	5.42026	4.06315	3.08407	4.74171	1.03073	2.95217	0.19398	23	23
ADSS	1.34475	10.1387	10.7487	10.5906	10.5753	12.0564	8.20568	11.3158	1.96202	7.16117	0.07194	26	27
ADSSL1	0.131978	0.150119	0.389547	0.737001	1.38	3.47102	0.352161	2.42551	0.239155	1.00561	0.08405	26	27
AFMID	1.40802	4.68001	4.78066	5.76675	9.44526	11.5345	4.15886	10.4899	0.809604	5.15278	0.32343	11	16
AGA	0.847029	7.56613	7.52461	5.27607	5.78511	7.00291	5.30346	6.39401	1.22296	4.30681	0.44545	0	1
AGAP2	0.488981	1.54031	2.91616	2.42889	6.69755	5.1668	1.84359	5.93217	0.646508	2.80742	0.09286	9	9
AGER	0.178151	0.187508	0.312196	0.419899	0.865529	1.49037	0.274439	1.17795	0.138221	0.530203	0.6448	21	21
AGK	1.46134	5.68604	6.10554	9.40646	14.7944	16.7804	5.66485	15.7874	1.10475	7.51898	0.16423	24	26
AGMAT	1.25194	8.55291	9.92297	10.4719	9.94006	10.0484	7.54994	9.99421	1.96507	6.50307	0.13498	5	6
AGO1	3.24087	21.2725	21.8244	16.9716	25.6957	27.7302	15.8273	26.713	4.20846	15.5829	0.0001	11	11
AGO2	0.84647	4.86747	5.60832	5.06966	4.28825	5.87276	4.09798	5.08051	1.09248	3.42366	0.0001	10	10
AGPAT1	0.588152	2.97201	5.62438	5.45283	6.60567	8.32978	3.65934	7.46773	0.956128	4.02773	0.07384	36	1227
AGPAT3	1.01163	1.6515	1.66962	3.03473	10.6847	10.7875	1.84187	10.7361	0.867595	4.48185	0.03301	34	39
AGPAT4	0.311458	2.87869	2.66047	2.63331	3.155	3.75212	2.12098	3.45356	0.499175	2.02457	0.07654	34	39
AGPS	1.21483	4.53742	4.78146	5.02477	10.333	11.3538	3.88962	10.8434	0.801306	5.1781	0.07488	0	2
AGRP	0.727202	2.13632	2.83424	4.087	9.89718	11.8773	2.44619	10.8873	0.870789	4.73475	0.55719	1	1
AGT	0.525556	4.80613	4.76388	4.47055	4.56414	7.46459	3.64153	6.01436	0.804689	3.48686	0.28589	119	121
AGTR1	0.789314	4.17917	6.27962	6.27065	7.03094	8.78732	4.37969	7.90913	1.15144	4.48009	0.11194	29	30
AGXT	0.646649	5.0625	5.9018	5.11917	6.88041	6.03425	4.18253	6.45733	0.901207	3.84702	0.15313	22	26
AGXT2	1.17151	8.76142	13.0669	10.867	14.6667	14.964	8.4667	14.8153	1.34013	8.20739	0.28976	11	12
AHCY	1.40012	13.0407	13.6063	11.7806	11.0416	13.2453	9.95692	12.1435	2.18955	8.09665	0.03079	6	10
AHCYL1	0.738742	5.0246	6.618	4.25889	8.50625	7.66446	4.16006	8.08536	1.29573	4.51371	0.00931	6	7
AHCYL2	1.32642	1.8862	2.72425	3.38424	15.9556	13.1796	2.33028	14.5676	0.809285	5.90238	0.15358	6	7
AHR	0.827313	1.81708	1.3745	4.10802	4.72283	6.60809	2.03173	5.66546	0.432934	2.71004	0.27259	17	24
AIFM1	1.20198	8.35873	9.48435	9.97838	8.93789	11.803	7.25586	10.3704	1.87342	6.49991	0.20809	22	22
AIFM2	0.470525	5.41566	5.21737	4.67859	5.37363	4.67951	3.94554	5.02657	0.749973	3.24069	0.0952	1	1
AIP	1.81734	4.64334	5.88559	6.15726	20.3484	19.3753	4.62588	19.8619	1.49427	8.66067	0.06544	4	4
AJUBA	0.279318	2.57897	3.216	1.8504	5.88825	6.25574	1.98117	6.072	0.893083	2.98208	0.0613	130	130
AK1	1.50707	12.0327	14.2868	11.0616	12.2656	13.6289	9.72204	12.9473	1.74517	8.13816	0.07491	60	65
AK5	0.319067	2.36641	4.30073	3.11239	4.00613	4.09454	2.52465	4.05033	0.554098	2.37636	0.13755	60	62
AK7	1.76726	3.23765	5.26378	5.77283	14.4488	15.2717	4.01038	14.8603	1.32442	6.73169	0.26984	60	61
AK8	1.08173	9.38922	9.08134	7.71321	11.1682	10.5717	6.81637	10.8699	1.59365	6.42665	0.19994	60	61
AK9	1.4797	9.73012	13.0595	10.1645	13.4169	14.4933	8.60846	13.9551	2.24428	8.26928	0.4136	201	207
AKAP1	1.20783	1.76664	2.37943	3.42519	15.2165	15.5836	2.19477	15.4001	0.97862	6.19115	0.44792	5	5
AKAP10	1.22933	9.98713	7.98771	8.68703	11.6861	11.8931	6.9728	11.7896	1.90285	6.8884	0.13656	4	4
AKAP11	0.949586	1.31763	1.61187	2.61569	9.97144	9.82561	1.62369	9.89852	0.690127	4.07078	0.35053	4	4
AKAP12	0.925241	5.1152	7.31605	6.14334	7.75366	9.95052	4.87496	8.85209	1.08293	4.93666	0.51294	4	4
AKAP13	1.40083	3.79641	3.82623	5.5861	12.9977	14.0055	3.65239	13.5016	0.890257	6.01475	0.52576	32	32
AKAP3	1.66035	11.8297	10.6417	8.923	13.588	13.1339	8.26368	13.3609	2.116	7.91354	0.66246	4	4
AKAP6	1.23345	10.2286	9.01075	6.31843	10.6217	10.8159	6.6978	10.7188	1.62996	6.34885	0.29323	4	4
AKAP8	1.52246	14.2813	14.2607	10.7767	13.354	16.7131	10.2103	15.0335	2.90601	9.38327	0.24169	20	20
AKAP9	1.41201	3.84139	3.23401	3.80634	15.8823	15.6097	3.07344	15.746	1.16965	6.66303	0.37293	189	189
AKT1	0.208856	2.55555	2.34115	1.5509	2.67725	1.80638	1.66412	2.24182	0.324535	1.41016	0.00715	284	296
AKT1S1	2.17947	5.19296	6.49538	8.40912	10.7657	15.521	5.56923	13.1433	1.32944	6.68067	0.07514	48	48
AKT2	1.16192	7.09473	7.70622	6.16582	14.0752	13.2305	5.53217	13.6528	1.79559	6.99352	0.01768	132	132
AKT3	0.366871	2.9662	3.36098	3.35205	3.84105	3.60431	2.51152	3.72268	0.695935	2.31005	0.0001	120	120
ALAD	2.32865	16.5824	15.4785	16.7563	16.4257	20.3884	12.7865	18.407	3.20346	11.4657	0.1494	3	5
ALAS1	1.02353	1.2035	1.40055	3.16144	9.0662	8.49672	1.69726	8.78146	0.71803	3.73225	0.07845	29	32
ALB	0.495821	4.25661	4.31993	3.21154	5.45339	3.86217	3.07097	4.65778	0.695225	2.80799	0.42605	9	9
ALCAM	0.566052	0.684522	0.765995	0.56963	4.7243	6.72854	0.64655	5.72642	0.343357	2.23877	0.07609	2	2
ALDH18A1	1.20608	9.90778	8.79477	7.75921	8.92523	9.55495	6.91696	9.24009	1.67217	5.94307	0.0688	8	11
ALDH1A1	1.00516	6.1787	6.34032	6.02216	6.45332	8.24699	4.88658	7.35016	1.1752	4.47065	0.16712	56	63
ALDH1A2	0.731839	3.99158	4.30358	3.94862	4.11639	3.60504	3.2439	3.86071	0.653546	2.58606	0.02501	56	59
ALDH1A3	0.68445	2.37458	2.40688	4.36565	4.75574	6.13945	2.45789	5.44759	0.433503	2.77966	0.09572	24	25
ALDH1B1	1.46901	3.28942	3.9603	6.67054	15.3692	16.9537	3.84732	16.1615	1.44523	7.15134	0.10647	49	53
ALDH1L1	0.709477	6.63492	7.17738	5.95777	7.63205	7.6898	5.11989	7.66092	1.2339	4.67157	0.10509	10	12
ALDH1L2	1.90694	13.966	13.6614	13.0312	13.6246	18.337	10.6414	15.9808	2.42523	9.68248	0.11621	10	11
ALDH2	1.97588	8.28911	9.9034	12.059	16.71	21.0994	8.05684	18.9047	2.4679	9.80982	0.04578	49	63
ALDH3A1	1.42443	8.62109	10.7557	11.7739	12.9258	11.035	8.14379	11.9804	1.64786	7.25735	0.28007	24	35
ALDH3A2	1.74633	5.95489	5.58379	6.77249	14.7711	16.1149	5.01438	15.443	1.17647	7.21127	0.22778	49	61
ALDH4A1	1.5235	11.7006	11.462	10.443	12.955	13.7621	8.78227	13.3586	1.67813	7.93965	0.07578	18	33
ALDH5A1	0.788039	1.73874	2.16637	3.66584	10.2681	10.7751	2.08975	10.5216	0.867837	4.49306	0.19032	9	20
ALDH6A1	1.65046	12.1943	14.729	10.8983	12.8926	14.0305	9.86802	13.4615	2.73984	8.68979	0.19593	49	53
ALDH8A1	1.16484	11.3001	10.2755	7.84914	11.7701	9.75719	7.64738	10.7636	1.8196	6.74354	0.13687	0	1
ALDH9A1	0.974877	8.61937	9.1424	10.0638	8.39288	8.72875	7.20012	8.56081	1.67037	5.81044	0.1885	49	51
ALDOB	1.14198	10.1151	10.5233	8.81456	10.903	11.0213	7.64873	10.9621	1.88644	6.83244	0.10507	15	18
ALDOC	0.441547	1.61532	1.5012	1.76495	2.95282	3.39938	1.33075	3.1761	0.279627	1.59549	0.05928	15	17
ALG13	1.1631	2.14071	0.868491	1.70499	11.7804	14.0189	1.46932	12.8997	0.856253	5.07508	0.41273	2	3
ALG14	1.10549	9.249	11.1495	8.65952	9.56874	12.1489	7.54088	10.8588	1.81413	6.73795	0.26215	2	2
ALG2	1.46826	2.68261	2.1841	1.68418	7.01901	10.0995	2.00479	8.55927	0.810462	3.79151	0.18241	2	2
ALG3	1.72923	5.76617	5.68528	5.60604	9.45008	11.0404	4.69668	10.2452	1.03373	5.32521	0.18847	4	5
ALG5	0.999037	12.3475	12.5618	10.3259	11.6586	13.7609	9.05857	12.7098	2.19327	7.98721	0.2825	7	8
ALG6	1.11566	1.77522	2.12793	2.96362	13.9653	16.1106	1.99561	15.038	1.10355	6.04571	0.20642	1	2
ALG8	1.28241	9.89236	9.64687	10.5501	9.92883	11.3088	7.84294	10.6188	1.92596	6.79591	0.20194	0	1
ALK	0.757669	7.00689	7.91637	6.50004	8.07421	9.88202	5.54524	8.97811	1.07555	5.19963	0.09752	267	270
ALMS1	1.53589	3.45293	2.85402	4.4751	16.632	16.0094	3.07949	16.3207	1.04811	6.8161	0.70772	140	140
ALOX5	0.736211	4.21153	6.8943	6.52745	10.6964	10.0324	4.59237	10.3644	1.33319	5.42999	0.06134	49	62
ALPL	1.39741	9.47976	12.3683	11.2182	16.4397	14.8066	8.61593	15.6231	1.80636	8.68181	0.07072	18	20
ALYREF	1.0192	2.51084	1.93634	4.20855	6.3168	8.17026	2.41873	7.24353	0.787151	3.48314	0.03267	259	261
AMBP	1.22164	12.0815	11.0016	9.99683	11.9111	12.0377	8.5754	11.9744	1.67267	7.40748	0.2494	6	6
AMBRA1	1.27762	10.321	12.2213	9.3092	9.02914	13.561	8.2823	11.2951	2.13346	7.23694	0.20335	0	2
AMDHD1	0.810075	4.52378	5.03316	6.33884	9.35901	10.0992	4.17646	9.72911	0.914524	4.94003	0.24797	2	4
AMHR2	1.26067	4.9786	7.15648	5.88392	12.3213	12.6263	4.81992	12.4738	1.32331	6.20567	0.39444	9	9
AMOT	0.950593	6.82898	5.9255	4.71279	7.75418	7.37577	4.60447	7.56498	1.07667	4.41537	0.23474	3	3
AMOTL1	0.249021	0.84925	1.27077	1.03464	3.6417	3.9291	0.850921	3.7854	0.294555	1.64362	0.09715	6	6
AMOTL2	0.301705	2.36047	1.7316	1.02076	3.63732	3.18923	1.35363	3.41327	0.365955	1.71095	0.11962	6	6
AMPD1	0.620972	0.884387	4.45231	3.53264	6.30469	6.87339	2.37258	6.58904	0.639758	3.20046	0.17653	45	48
AMPD2	0.8842	2.37093	2.68942	4.25298	6.84406	8.70038	2.54938	7.77222	0.848225	3.72328	0.07719	45	47
AMPH	0.909262	7.28991	7.05263	4.89927	6.6119	7.60851	5.03777	7.11021	1.14851	4.43216	0.14006	10	10
ANAPC10	0.57467	4.08515	6.49467	4.32071	5.66434	5.45188	3.8688	5.55811	0.859219	3.42871	0.0001	419	427
ANAPC11	0.947008	2.29126	1.8411	3.81318	5.90347	7.25231	2.22314	6.57789	0.725468	3.1755	0.87888	419	427
ANAPC13	0.914842	3.89609	5.66285	6.09626	8.7711	9.66539	4.14251	9.21825	1.49434	4.9517	0.0001	347	355
ANAPC2	0.365999	4.30969	4.43495	3.11941	4.35865	4.60757	3.05751	4.48311	0.740188	2.76027	0.03405	419	427
ANAPC4	0.888682	2.4186	2.60579	5.47022	8.25765	8.18496	2.84582	8.2213	0.790319	3.95248	0.04352	419	427
ANGPT1	1.01647	9.76626	7.78933	6.7818	8.66057	8.8101	6.33846	8.73533	1.26586	5.44655	0.28635	178	178
ANGPT2	0.519485	4.43411	4.4928	4.10491	4.32445	4.0274	3.38783	4.17592	0.891217	2.81832	0.13511	148	148
ANGPT4	0.684247	7.89418	8.61971	6.14427	9.27919	9.60103	5.8356	9.44011	1.5845	5.62007	0.34119	142	142
ANGPTL1	1.14831	8.376	9.38147	8.82567	8.86152	10.1496	6.93286	9.50557	1.47988	5.97277	0.07676	141	141
ANK1	0.653792	2.74835	5.06962	5.69847	6.88573	7.25192	3.54256	7.06882	1.09569	3.90236	0.11994	10	10
ANK2	0.952242	8.59697	8.87779	7.14832	9.05409	10.1759	6.39383	9.61501	1.89584	5.96823	0.25246	4	4
ANK3	0.857228	7.75856	6.96669	7.17132	7.44045	7.55984	5.68845	7.50015	0.825943	4.67151	0.14191	4	4
ANKH	0.454527	3.7101	4.49456	3.2019	3.69946	5.25136	2.96527	4.47541	0.792684	2.74446	0.01544	1	1
ANKRA2	1.48643	11.3186	11.9754	10.2937	11.1474	9.85986	8.76854	10.5036	1.73929	7.00382	0.07186	2	2
ANP32A	1.51581	10.3831	10.8575	9.98153	10.4148	12.4132	8.18449	11.414	1.64536	7.08128	0.03233	16	16
ANPEP	1.01496	10.7827	11.4184	8.95913	15.2888	16.3291	8.0438	15.8089	2.27553	8.70942	0.18801	14	17
ANTXR1	0.32616	0.726292	1.92409	3.29418	4.87702	4.42063	1.56768	4.64882	0.441894	2.21947	0.0717	11	11
ANTXR2	0.304895	3.05626	2.35639	2.10524	2.85359	2.26661	1.9557	2.5601	0.433323	1.64971	0.16588	11	11
ANXA1	1.02004	3.83417	6.40311	6.83342	9.64621	9.17657	4.52268	9.41139	0.871004	4.93503	0.12127	33	33
AOC1	0.753698	6.89697	7.43248	5.74677	7.69503	7.79311	5.20748	7.74407	1.19876	4.71677	0.22938	19	20
AOC3	0.415164	2.83015	4.07131	2.96307	4.14844	4.15041	2.56992	4.14943	0.718048	2.47913	0.24767	12	16
AOX1	1.19694	5.70765	10.0682	9.1296	11.3016	11.662	6.5256	11.4818	1.61831	6.54191	0.31827	78	85
AP1G1	0.882851	6.93881	5.91924	5.77816	5.40575	5.6608	4.87977	5.53328	0.902209	3.77175	0.0342	126	126
AP1M1	1.86602	5.31074	5.71701	8.21068	14.9807	16.6624	5.27611	15.8216	1.81247	7.63672	0.00173	126	126
AP1M2	2.13652	9.6059	9.99127	9.77622	15.1388	16.5625	7.87748	15.8506	2.06651	8.59821	0.03576	126	126
AP1S1	0.962497	1.80157	1.9367	3.50971	19.4106	16.34	2.05262	17.8753	1.42637	7.1181	0.08099	126	126
AP1S2	0.50982	3.81994	5.03808	3.5716	3.27262	4.88211	3.23486	4.07737	0.770306	2.69418	0.29269	126	126
AP1S3	0.692764	5.89606	6.6222	4.43115	7.65908	9.65753	4.41054	8.65831	1.30441	4.79109	0.36004	126	126
AP2A2	0.768919	1.65209	1.47384	3.82581	8.6345	7.93942	1.93017	8.28696	0.756916	3.65801	0.04354	131	131
AP2B1	1.25264	1.98918	1.8243	2.31739	18.0854	20.3865	1.84588	19.236	1.19754	7.42646	0.00463	127	127
AP2M1	0.229067	0.356298	0.435988	0.888717	2.57745	3.32417	0.477518	2.95081	0.436253	1.28819	0.04902	159	159
AP2S1	2.01897	17.9192	19.1175	16.8423	18.5218	19.5549	13.9745	19.0383	2.80103	11.938	0.0001	127	127
AP3B1	0.243876	1.43065	2.62407	2.57695	1.143	1.74657	1.71889	1.44478	0.252651	1.13877	0.18124	78	78
AP3B2	0.471058	4.28942	4.21138	2.9626	4.88439	3.86393	2.98361	4.37416	0.507041	2.6216	0.04973	1	1
AP3M1	0.45842	5.87511	5.88494	4.0136	4.71629	5.52262	4.05802	5.11945	0.847404	3.34162	0.01054	52	52
AP3S1	1.10967	1.65211	1.31127	1.41208	6.0945	8.58462	1.37128	7.33956	0.557957	3.0896	0.03354	78	78
AP4B1	1.67538	10.9016	15.7239	10.4746	11.2182	13.4513	9.69389	12.3347	2.44279	8.15714	0.13997	78	78
AP4E1	1.63414	3.17734	2.54964	3.89775	10.9859	15.2107	2.81472	13.0983	0.887031	5.60001	0.23292	78	78
APAF1	1.87048	2.65145	2.13597	3.74624	11.8624	15.2899	2.60103	13.5761	1.01651	5.73122	0.35867	38	38
APBB1	0.657138	4.96979	4.77531	4.29991	7.03781	7.01408	3.67554	7.02594	1.1023	3.93459	0.13208	1	1
APBB1IP	1.39243	7.41853	9.03169	8.51501	11.7476	16.9326	6.58941	14.3401	2.1188	7.68278	0.27349	41	41
APC2	1.02818	5.90823	7.16222	6.5159	11.5112	10.1902	5.15363	10.8507	1.07534	5.69322	0.05313	9	9
APCS	0.597873	3.92948	4.70568	5.00211	4.84826	5.79949	3.55879	5.32387	0.858328	3.247	0.52498	54	56
APEX1	1.29862	4.93304	3.79474	3.17881	8.46603	11.0168	3.3013	9.74143	0.638377	4.56037	0.14022	42	42
APH1A	0.60914	1.51838	1.20246	1.90456	5.3168	6.27401	1.30863	5.7954	0.595881	2.56664	0.04352	25	25
APIP	0.607855	4.70536	5.47777	5.90744	5.52173	7.17298	4.1746	6.34735	0.99071	3.83756	0.24071	2	3
APLF	0.714451	0.923078	1.00858	2.23421	6.67243	7.90797	1.22008	7.2902	0.546522	3.01893	0.59534	7	7
APLNR	1.04698	6.75249	6.67127	5.71244	8.39323	8.75229	5.0458	8.57276	1.16795	4.92883	0.04658	21	21
APOB	0.228705	1.73118	1.23129	1.11759	1.64671	1.70212	1.07719	1.67442	0.247976	0.999861	0.55472	77	77
APOC3	0.961944	9.44006	8.58399	7.48519	9.20868	9.84071	6.6178	9.52469	1.46399	5.86883	0.4263	44	44
APP	0.896355	5.69963	6.99976	4.91749	6.59581	5.59679	4.62831	6.0963	0.848952	3.85785	0.04333	61	61
APPBP2	1.30173	11.7478	12.1292	10.7166	12.8894	11.4649	8.97382	12.1771	1.8132	7.65472	0.0146	1	1
APRT	0.869087	3.69184	3.54415	3.41441	6.73801	5.99624	2.87987	6.36712	0.680943	3.30931	0.16895	53	59
APTX	1.15844	6.37295	8.70264	7.97289	7.846	8.58811	6.05173	8.21705	1.64374	5.30417	0.53361	7	7
AQP2	1.79293	11.6075	11.7189	9.57098	15.9767	15.9602	8.67258	15.9685	2.01231	8.88445	0.05775	6	7
AQP3	0.515359	0.920881	2.45441	2.70008	5.39536	5.31835	1.64768	5.35685	0.597934	2.53416	0.10944	5	6
AQP5	0.709639	6.91644	5.51977	5.1316	8.78057	10.1264	4.56936	9.4535	1.09106	5.03797	0.08106	5	5
AQP7	1.62285	8.01236	9.95278	8.55451	9.05935	9.66715	7.03563	9.36325	1.63544	6.01144	0.41911	0	1
AQP8	2.63296	15.6752	19.9271	16.0989	19.9461	21.7014	13.5836	20.8237	3.05349	12.4869	0.1787	0	1
AQP9	0.639655	6.2041	5.5052	4.71564	6.04555	9.31007	4.26615	7.67781	0.92047	4.28814	0.29667	0	1
ARAF	1.13175	2.08289	1.63443	2.98349	10.1595	11.2503	1.95814	10.7049	0.622394	4.42848	0.09304	64	65
ARAP1	0.673792	8.6496	7.75212	6.3654	7.22118	9.16327	5.86023	8.19222	0.913456	4.98864	0.10469	29	29
ARC	0.185174	0.994494	2.61193	2.15454	3.75133	4.53877	1.48653	4.14505	0.262005	1.96453	0.01411	4	4
ARCN1	1.83651	3.67127	1.85452	3.25697	15.8951	18.9822	2.65482	17.4386	1.26605	7.11984	0.18105	16	16
ARF5	0.528875	0.743317	0.539363	1.77897	5.49523	5.86157	0.897631	5.6784	0.402663	2.32623	0.0001	6	6
ARF6	0.892877	0.847805	0.810505	1.45652	8.57428	7.74375	1.00193	8.15902	0.500905	3.22062	0.02104	100	100
ARFGAP1	0.654418	0.742075	0.745499	1.91807	7.63941	9.07373	1.01501	8.35657	0.694032	3.35521	0.08697	37	38
ARFGEF1	0.342042	3.06488	3.85592	2.95109	3.13793	3.9882	2.55348	3.56306	0.570386	2.22898	0.0609	6	6
ARFGEF2	1.21341	6.78484	6.506	6.39364	18.5844	18.0842	5.22447	18.3343	1.2156	8.25812	0.06281	59	59
ARFIP1	0.287018	0.374215	0.430627	0.857472	4.95301	5.15411	0.487333	5.05356	0.425188	1.98869	0.13552	1	1
ARFIP2	0.874065	2.65205	2.59256	2.50522	7.48894	7.80559	2.15597	7.64726	0.720211	3.50782	0.03288	6	6
ARG1	1.29031	10.0187	10.8076	8.86067	12.0034	13.0343	7.74431	12.5188	2.22248	7.49521	0.23369	7	16
ARG2	0.709069	0.96567	1.95034	4.17808	10.3992	11.4116	1.95079	10.9054	0.836947	4.56438	0.04306	7	7
ARHGAP1	0.304506	4.30293	4.24099	2.84508	4.64387	4.75661	2.92338	4.70024	0.764472	2.79603	0.05968	27	27
ARHGAP10	0.633329	1.1426	2.6759	2.86018	9.14406	9.09009	1.828	9.11708	0.927897	3.95766	0.13978	21	21
ARHGAP12	0.423084	3.82637	4.10258	4.40953	3.54532	4.10385	3.19039	3.82458	0.637924	2.55097	0.12178	18	18
ARHGAP15	1.03767	5.15852	6.11087	5.63978	9.53385	9.66219	4.48671	9.59802	1.32104	5.13525	0.15228	18	18
ARHGAP18	0.683501	3.25612	5.0607	5.97913	4.77969	5.29761	3.74486	5.03865	0.828357	3.20396	0.29407	18	18
ARHGAP20	0.781694	4.87985	5.12055	4.64504	6.88346	6.52595	3.85678	6.7047	0.92577	3.82909	0.31391	18	18
ARHGAP22	0.728957	4.84787	6.06062	4.58942	5.97288	6.25924	4.05672	6.11606	0.739405	3.63739	0.10296	18	18
ARHGAP24	0.504297	2.54602	3.01031	2.45802	4.40047	5.27449	2.12966	4.83748	0.64278	2.53664	0.14625	18	18
ARHGAP25	1.37017	11.0264	12.2807	7.81193	13.4255	14.6253	8.12231	14.0254	1.77236	7.97336	0.16415	18	18
ARHGAP26	1.08677	1.39833	3.4844	7.12746	14.3222	14.9297	3.27424	14.6259	1.20763	6.36926	0.05613	18	18
ARHGAP29	1.45987	8.19532	9.22318	8.42859	9.88346	10.6146	6.82674	10.249	1.75307	6.27627	0.278	18	18
ARHGAP31	0.406397	0.83342	2.52578	2.85095	6.21497	4.15937	1.65414	5.18717	0.611973	2.48443	0.36796	18	18
ARHGAP33	1.60849	3.78278	7.96409	9.95762	18.032	19.789	5.82825	18.9105	2.73779	9.15885	0.08692	18	18
ARHGAP35	1.07341	7.02783	9.2722	8.28645	8.15782	9.13538	6.41497	8.6466	1.63401	5.56519	0.04633	30	30
ARHGAP36	0.881946	6.73997	10.0993	5.92115	10.7417	9.67657	5.91059	10.2092	1.44926	5.85634	0.31534	18	18
ARHGAP44	0.550468	2.02733	3.66087	3.66132	7.50185	8.91147	2.475	8.20666	0.912896	3.86485	0.06942	18	18
ARHGAP5	0.228344	0.815798	0.694068	0.544635	1.95153	2.9066	0.570711	2.42906	0.184101	1.06129	0.08563	39	39
ARHGAP6	0.551285	4.01583	4.93114	4.87197	5.62936	6.89586	3.59256	6.26261	0.661115	3.50543	0.20186	27	27
ARHGAP9	0.377655	2.27465	2.37905	2.54885	2.57966	2.67837	1.89505	2.62902	0.482285	1.66878	0.35742	19	19
ARHGDIB	0.347405	3.65362	3.2901	2.64991	5.47193	5.79875	2.48526	5.63534	0.860511	2.9937	0.14578	61	61
ARHGEF10	0.899601	2.96619	5.21897	5.36794	12.1284	12.3815	3.61318	12.255	0.936857	5.60166	0.14356	21	21
ARHGEF10L	1.73062	4.63896	8.0309	10.5753	17.8729	16.3917	6.24395	17.1323	2.13278	8.50302	0.06094	1	1
ARHGEF11	0.191078	1.6855	2.23368	1.64823	1.28583	2.0118	1.43962	1.64882	0.351196	1.14655	0.17299	55	55
ARHGEF12	0.495783	0.824813	0.644285	1.26639	3.38191	3.75691	0.807818	3.56941	0.232359	1.53653	0.16212	59	59
ARHGEF16	1.40854	7.7039	9.79784	7.42814	15.8636	15.712	6.5846	15.7878	1.38181	7.91807	0.09536	35	35
ARHGEF2	0.386323	4.06375	4.55097	3.14735	5.21604	5.1455	3.0371	5.18077	0.975366	3.06441	0.12065	58	58
ARHGEF26	0.573935	1.94751	4.4192	5.07807	8.73769	9.49571	3.00468	9.1167	1.07673	4.39937	0.18073	1	1
ARHGEF3	0.766626	5.37715	7.05552	7.00549	9.45623	8.56803	5.0512	9.01213	1.65074	5.23802	0.06361	35	35
ARHGEF6	1.07949	7.96348	9.818	6.43227	11.1764	11.3138	6.32331	11.2451	1.69763	6.42201	0.12138	55	56
ARHGEF7	0.573264	1.24466	0.700537	0.859847	4.85827	4.64743	0.844576	4.75285	0.265471	1.9543	0.06512	106	110
ARID1A	0.274277	1.28302	1.3594	1.44456	2.94121	2.172	1.09032	2.55661	0.163196	1.27004	0.08162	37	37
ARID1B	0.326064	1.59906	1.47669	1.65678	3.56682	3.22985	1.26465	3.39833	0.264286	1.64242	0.06855	35	35
ARID2	0.247777	0.223271	0.0936409	0.094066	0.992848	1.16755	0.164689	1.0802	0.0364691	0.427118	0.14415	35	35
ARID4B	1.29366	9.9725	11.3392	10.0927	10.3877	11.4467	8.17453	10.9172	2.26152	7.11775	0.1152	56	57
ARID5B	0.570207	2.21018	2.56551	3.21433	3.71383	4.8562	2.14006	4.28502	0.558595	2.32789	0.16206	2	2
ARIH1	1.5567	3.44751	2.27122	3.02223	11.9783	14.7761	2.57442	13.3772	0.767888	5.57317	0.02559	54	54
ARIH2	2.87956	2.57227	1.71639	2.72871	17.3997	19.3825	2.47423	18.3911	1.30413	7.38983	0.06089	306	314
ARNT	0.261304	5.01739	5.23423	3.67577	3.9047	4.12106	3.54717	4.01288	0.564254	2.7081	0.18264	36	39
ARNTL	1.02021	1.41233	3.39158	4.34842	12.5112	13.0972	2.54313	12.8042	0.892346	5.41323	0.03002	21	22
ARPC2	0.939742	1.93512	1.84834	2.89616	15.0666	17.1557	1.90484	16.1112	1.0902	6.36873	0.0001	84	84
ARPC5	1.07894	5.58037	8.06934	8.56623	8.9711	12.2675	5.82372	10.6193	1.31986	5.92096	0.02369	83	83
ARRB1	0.866151	6.99443	8.92041	6.21537	10.7985	9.93294	5.74909	10.3657	1.37236	5.82906	0.01617	203	205
ARRB2	0.759723	3.54581	3.5178	4.68173	8.6886	10.4459	3.12626	9.56723	0.709973	4.46782	0.03723	370	375
ARSB	0.90509	7.16441	9.92415	7.35045	10.3569	11.3904	6.33603	10.8737	1.54561	6.25177	0.21132	8	9
ARSE	1.26573	10.7212	10.1891	8.73923	12.3219	14.4262	7.72882	13.374	2.19175	7.76487	0.26797	2	2
ARSG	0.39715	2.90292	3.77617	3.03471	6.3139	6.66625	2.52774	6.49007	0.830977	3.28293	0.26105	2	2
ARSI	0.996208	7.22619	9.04075	8.60473	11.1241	11.6147	6.46697	11.3694	1.72147	6.51928	0.04532	2	2
ARSJ	0.49606	3.83286	4.3963	3.43081	5.29843	5.837	3.03901	5.56772	1.05586	3.22086	0.10946	2	2
ARSK	1.89817	2.89471	2.62831	3.49335	10.1167	11.6992	2.72864	10.9079	0.845517	4.82736	0.25755	2	2
AS3MT	1.02091	5.61252	6.68777	7.10031	10.1791	11.1514	5.10538	10.6652	1.8424	5.871	0.54713	0	2
ASAH1	0.939699	7.0613	8.93906	7.55539	6.75583	8.18982	6.12386	7.47283	1.33748	4.97806	0.37853	39	42
ASAP1	0.952089	7.48027	9.95715	7.03034	7.89736	8.93588	6.35496	8.41662	1.52035	5.43064	0.04937	13	13
ASAP2	0.627661	3.73262	3.16531	3.63636	5.51637	5.60144	2.79049	5.55891	0.567274	2.97222	0.06147	12	12
ASB1	1.15023	2.66625	1.87226	3.17072	8.06292	10.3676	2.21486	9.21525	0.75678	4.0623	0.04294	306	314
ASB11	1.03786	7.53708	8.14215	6.38343	8.8859	9.0148	5.77513	8.95035	1.34878	5.35809	0.11064	306	314
ASB13	0.705489	7.47238	6.46524	5.95199	6.62515	8.48829	5.14878	7.55672	1.31856	4.67469	0.03389	306	314
ASB15	1.10547	8.11921	8.16744	8.31598	8.9571	9.05976	6.42702	9.00843	1.45472	5.63006	0.16312	306	314
ASB16	1.07588	12.7199	14.1405	12.7632	15.7996	15.079	10.1749	15.4393	2.10862	9.24093	0.15207	306	314
ASB2	1.1341	8.08415	9.79912	8.6973	9.92693	9.00049	6.92867	9.46371	1.20006	5.86415	0.06083	306	314
ASB3	1.14431	8.01555	9.47231	7.23889	8.13499	11.3705	6.46776	9.75276	1.57475	5.93176	0.27633	306	314
ASB4	1.59242	12.3164	13.4542	9.83849	13.3802	15.6692	9.30038	14.5247	2.15901	8.66137	0.07163	306	314
ASB5	0.36068	2.99198	3.6631	2.65992	5.28821	4.69587	2.41892	4.99204	0.705689	2.70555	0.1224	306	314
ASB6	0.50793	2.781	4.00224	5.07618	3.88806	5.72586	3.09184	4.80696	0.795534	2.89811	0.03578	306	314
ASB7	0.830327	5.59912	5.51227	5.21402	7.68349	8.80782	4.28893	8.24566	0.776384	4.43699	0.01136	306	314
ASF1A	0.714426	0.779509	0.612177	1.11334	5.66112	9.04865	0.804863	7.35488	0.42889	2.86288	0.03433	26	26
ASH2L	1.62574	4.60259	3.36726	3.48295	15.7729	16.8998	3.26964	16.3363	1.21199	6.93932	0.10606	51	52
ASIP	1.00657	10.7453	9.58268	7.02547	12.1249	14.6181	7.09	13.3715	1.74748	7.403	0.33553	1	1
ASPH	0.867173	5.77758	5.551	5.23347	6.16125	7.75157	4.35731	6.95641	1.19807	4.17059	0.21571	6	6
ATF1	1.44169	3.31503	3.24213	4.65193	15.5633	17.1218	3.16269	16.3426	1.10106	6.86877	0.07302	45	45
ATF2	0.905427	5.58879	6.44252	6.26836	4.53015	5.91689	4.80127	5.22352	1.00696	3.67725	0.0001	95	97
ATF3	1.38602	5.51876	6.3259	8.06977	13.2072	13.4459	5.32512	13.3266	1.31899	6.65689	0.01397	18	18
ATF6	1.86728	2.41186	1.59716	2.77287	15.1518	17.9676	2.16229	16.5597	1.23658	6.65285	0.19083	24	24
ATF7	1.14155	6.47697	9.20908	8.83052	6.10961	8.86193	6.41453	7.48577	0.866617	4.92231	0.08399	18	18
ATG10	1.74218	2.71386	2.05924	2.77425	17.2857	18.4603	2.32238	17.873	1.23379	7.14306	0.51618	2	2
ATG101	1.34941	2.07676	1.79503	2.27841	11.7038	12.8392	1.8749	12.2715	0.921374	5.0226	0.00508	1	1
ATG12	1.15602	11.1935	12.7141	9.10204	10.5235	12.4243	8.54143	11.4739	1.65284	7.22272	0.34802	2	2
ATG13	1.37611	1.33882	1.03901	1.92824	10.4633	11.6946	1.42055	11.079	0.920678	4.4734	0.07001	5	5
ATG16L1	1.63788	3.59982	4.4715	7.61912	13.3255	13.1587	4.33208	13.2421	1.00951	6.19455	0.06706	1	1
ATG16L2	1.93764	4.43484	3.8284	5.68492	14.6791	19.6517	3.97145	17.1654	1.25792	7.46492	0.18864	1	1
ATG3	0.662429	3.89631	5.38238	3.57984	4.39953	4.78455	3.38024	4.59204	0.687725	2.88667	0.0694	1	1
ATG5	0.864094	6.15246	6.81148	6.04281	6.7668	7.76701	4.96771	7.26691	1.27065	4.50176	0.10138	4	4
ATIC	1.88972	5.59854	4.6177	6.59737	12.5389	18.1219	4.67583	15.3304	1.11007	7.03878	0.09167	30	35
ATM	1.63899	4.84206	3.44924	4.04677	8.62168	8.74818	3.49427	8.68493	0.739329	4.30618	0.20256	155	160
ATP1A1	0.532591	0.975978	1.06401	1.52608	6.25319	6.36223	1.02467	6.30771	0.450065	2.59415	0.03304	19	23
ATP1A2	0.663447	5.08535	5.44072	4.46919	4.80747	5.55952	3.91468	5.1835	0.831678	3.30995	0.01209	19	23
ATP1A3	1.71865	8.06808	11.9697	10.2129	11.9223	10.9164	7.99231	11.4193	2.44005	7.2839	0.07089	19	23
ATP1B1	0.220348	0.284777	0.365203	0.710994	2.57365	3.37723	0.395331	2.97544	0.182105	1.18429	0.1638	29	33
ATP1B2	1.98769	12.3544	16.9514	10.2887	15.2932	14.3921	10.3955	14.8426	2.88179	9.37331	0.09498	29	33
ATP1B4	1.0979	4.96595	6.97248	5.14562	9.12299	8.29199	4.54549	8.70749	1.20362	4.81887	0.2286	19	25
ATP2A1	0.178529	0.311354	0.530163	0.806432	2.19441	2.25466	0.456619	2.22453	0.227769	0.969641	0.04439	5	5
ATP2A2	1.02746	0.642528	0.717494	2.02964	11.4036	12.9572	1.10428	12.1804	0.831648	4.70545	0.02917	6	9
ATP2A3	0.494301	3.64355	3.13313	3.65894	4.25484	5.28069	2.73248	4.76777	0.755027	2.75176	0.08666	5	5
ATP2B1	0.571517	4.78319	6.1156	5.57571	5.49746	5.7781	4.26151	5.63778	0.992603	3.63063	0.0001	6	6
ATP2B2	1.18052	1.86334	1.75866	3.05446	6.03171	8.75853	1.96424	7.39512	0.499929	3.28643	0.00706	6	6
ATP2B4	0.508777	1.21707	2.09858	2.70884	6.69613	7.16895	1.63332	6.93254	0.72495	3.09694	0.10246	6	6
ATP2C1	0.517261	2.57215	4.91583	3.55906	9.23468	10.8446	2.89108	10.0396	1.18954	4.70675	0.06727	3	3
ATP4A	1.29793	9.97745	10.9442	8.19055	9.36294	11.8449	7.60254	10.6039	1.39908	6.53518	0.00881	0	9
ATP4B	0.446283	3.59923	3.32761	2.9663	4.65334	4.88443	2.58486	4.76888	0.674123	2.67595	0.10108	0	9
ATP5A1	0.657717	5.47949	7.32455	8.5404	6.85236	7.11794	5.50054	6.98515	1.73843	4.74138	0.10153	0	1
ATP5B	0.781229	1.04272	1.14806	1.31205	6.41909	7.78976	1.07102	7.10442	0.675836	2.95043	0.13045	3	4
ATP5D	1.11029	4.75758	3.47931	5.02261	7.96474	8.34624	3.59245	8.15549	0.534399	4.09411	0.04691	0	1
ATP5G2	1.54455	9.98796	11.9601	9.57082	10.8123	11.5566	8.26584	11.1845	2.28563	7.24531	0.54596	0	1
ATP6AP2	1.11613	1.33243	1.62505	3.86547	12.1344	13.0968	1.98477	12.6156	0.783685	5.12803	0.22938	7	7
ATP6V1B1	0.644963	5.52556	7.16835	7.02494	10.5588	9.96612	5.09095	10.2624	1.60023	5.65121	0.04636	0	1
ATP6V1H	0.646944	3.33373	5.79246	4.18244	3.92935	5.59071	3.48889	4.76003	0.830435	3.02645	0.02522	14	14
ATP7A	0.695283	2.65477	2.94669	2.64584	7.69366	8.54548	2.23564	8.11957	0.796727	3.71731	0.28851	2	2
ATR	0.404486	0.155974	0.209775	0.939586	4.93098	5.65621	0.427455	5.2936	0.362954	2.028	0.15034	141	143
ATRIP	1.77626	6.94464	5.91636	7.11653	13.8501	15.3748	5.43845	14.6124	1.20905	7.08664	0.37101	67	67
ATXN1	0.190496	1.73082	2.34387	2.0438	3.26707	2.93271	1.57725	3.09989	0.449827	1.70899	0.0628	1	1
ATXN2	0.203717	1.61419	1.74587	1.45385	1.25876	1.36806	1.25441	1.31341	0.222473	0.930097	0.31265	1	1
ATXN7	1.3387	8.31459	10.0046	9.92978	9.80212	10.9963	7.39691	10.3992	1.80081	6.5323	0.19071	1	1
AURKA	0.78746	6.38942	7.2665	5.80158	7.51221	8.04238	5.06124	7.7773	0.924763	4.58777	0.18272	199	199
AURKC	1.12371	8.25364	10.3083	8.3251	10.3714	10.2884	7.00269	10.3299	1.85607	6.39621	0.24628	5	5
AVPR1B	1.27376	7.45513	10.6497	9.76796	13.2022	11.4551	7.28664	12.3286	2.05062	7.22196	0.16594	29	29
AXIN1	0.161911	1.11872	1.9992	1.60601	1.00745	1.63192	1.22146	1.31968	0.26984	0.936995	0.09592	150	153
AXIN2	0.294624	2.88704	3.0816	1.8844	4.84046	4.83931	2.03692	4.83988	0.570601	2.48247	0.0905	36	39
AXL	0.766738	2.71493	3.10053	3.4075	7.23486	9.57669	2.49742	8.40578	0.957545	3.95358	0.122	274	277
AZI2	0.27338	2.76188	3.66503	2.72591	2.9133	3.35272	2.35655	3.13301	0.524496	2.00469	0.1686	1	1
AZIN2	2.05537	7.85099	11.7066	14.68	15.4402	17.9535	9.07323	16.6969	1.76017	9.17675	0.39852	6	7
B2M	1.39094	7.14111	6.22148	6.56757	13.4849	15.5041	5.33028	14.4945	1.08185	6.96888	0.53322	131	131
B3GALNT1	0.885746	6.15975	9.20226	6.65579	6.99913	8.14894	5.72589	7.57403	1.37605	4.89199	0.13323	5	5
B3GALT1	1.12282	8.60145	9.44455	7.16887	8.29511	8.27878	6.58443	8.28695	1.33568	5.40235	0.0001	7	7
B3GALT5	0.761074	5.6938	5.94437	4.82148	7.89486	7.23448	4.30518	7.56467	1.19404	4.35463	0.36849	16	16
B3GNT3	1.54767	6.45775	7.70159	9.9861	15.5688	16.4714	6.42328	16.0201	2.01246	8.15194	0.30999	33	34
B3GNT4	1.31046	4.67224	7.07348	7.67401	11.186	10.4942	5.18255	10.8401	1.10178	5.70816	0.23534	31	31
B3GNT5	0.245414	0.478134	1.03331	1.1287	4.44158	4.3194	0.72139	4.38049	0.428701	1.84353	0.19799	21	21
B4GALT1	0.972383	6.90448	7.71373	6.24292	6.96597	7.87702	5.45838	7.42149	1.47495	4.78494	0.17966	42	47
B4GALT3	0.313485	0.51371	0.591008	0.801677	2.3698	4.87216	0.55497	3.62098	0.37639	1.51745	0.08204	3	3
B4GALT4	0.920829	6.82939	7.95657	6.36926	5.86311	8.54596	5.51901	7.20454	1.4689	4.73082	0.39003	17	17
B4GALT5	1.22181	8.79012	9.76522	8.77791	9.01616	10.4081	7.13877	9.71211	1.65205	6.16764	0.01592	16	16
B4GALT6	0.498401	2.108	2.81075	2.98983	3.63948	4.66875	2.10174	4.15412	0.733281	2.32971	0.05052	18	19
B4GAT1	1.56986	3.9919	4.87112	6.36472	13.1718	15.5076	4.1994	14.3397	1.15457	6.56455	0.0407	17	18
BAAT	1.45541	10.9505	9.12739	7.6473	11.437	13.1805	7.29516	12.3087	1.79559	7.13316	0.93082	12	20
BACH1	1.18848	2.02083	1.6528	2.71697	5.76884	9.0829	1.89477	7.42587	0.508521	3.27639	0.20665	2	2
BAD	1.6987	5.43877	6.22591	6.65437	14.1016	18.1759	5.00444	16.1388	1.15544	7.43288	0.20374	91	95
BAG4	1.8416	5.21109	3.59582	3.6458	14.5639	12.2184	3.57358	13.3912	0.946292	5.97035	0.19295	26	26
BAIAP2	0.242713	0.665657	0.894711	1.57474	4.37697	3.87977	0.844454	4.12837	0.403511	1.79211	0.02441	30	30
BAMBI	0.222226	0.349349	0.730559	1.33051	5.68388	5.64089	0.658161	5.66238	0.371058	2.23053	0.05359	53	53
BANF1	1.20249	1.58088	1.82553	2.06662	11.3963	17.0283	1.66888	14.2123	1.089	5.65673	0.0001	71	71
BARD1	0.453156	3.62929	2.92468	4.29522	2.52505	5.47993	2.82558	4.00249	0.54949	2.45919	0.34696	24	24
BATF3	1.06323	6.53705	8.0945	6.70101	10.1279	10.4554	5.59895	10.2916	1.42781	5.7728	0.03481	10	10
BAX	2.54417	4.56346	3.81399	8.26777	22.5873	30.3985	4.79735	26.4929	1.83379	11.0414	0.26314	51	51
BAZ2A	0.392948	4.11062	5.18391	3.13601	4.58293	4.1665	3.20587	4.37471	0.474965	2.68518	0.23846	56	57
BBOX1	0.540505	5.2872	5.50472	5.1407	5.1655	8.05796	4.11828	6.61173	0.936482	3.88883	0.19144	0	2
BCAN	1.09839	11.0451	11.7976	10.4882	16.8991	13.9159	8.60731	15.4075	1.92976	8.64818	0.18504	20	20
BCAR1	0.644749	7.69779	8.96492	6.14374	8.11371	9.97542	5.8628	9.04456	0.983474	5.29695	0.10368	154	156
BCAR3	1.2126	10.4996	9.90063	9.51852	13.4762	15.1347	7.78284	14.3055	2.05829	8.04886	0.22526	1	1
BCAT1	0.192381	1.56331	1.5038	1.41923	2.37471	2.9811	1.16968	2.67791	0.327766	1.39178	0.17563	0	6
BCAT2	1.07604	1.23428	4.95376	7.69528	11.7999	13.4522	3.73984	12.6261	1.27367	5.87987	0.14942	0	3
BCHE	0.654367	5.74154	5.44966	5.0258	5.74737	7.0845	4.21784	6.41594	0.999559	3.87778	0.23744	0	2
BCKDHA	1.2812	2.42646	2.03315	2.77309	11.1472	13.3327	2.12847	12.24	1.30534	5.2246	0.04127	4	17
BCKDHB	1.14845	1.40502	1.84529	3.76668	10.3	11.5177	2.04136	10.9089	0.7462	4.56548	0.12125	5	18
BCL10	1.80101	14.5766	14.7518	14.4025	11.5818	16.0727	11.383	13.8273	2.55839	9.2562	0.05668	27	27
BCL2A1	1.45216	10.7152	11.9583	10.4143	11.6745	14.5433	8.63497	13.1089	2.03599	7.92662	0.41578	12	12
BCL2L1	2.75991	12.3818	18.953	20.6917	18.1851	21.108	13.6966	19.6465	2.80467	12.0493	0.05765	60	60
BCL2L11	0.105626	0.137152	0.153584	0.348647	2.04593	1.72619	0.186252	1.88606	0.0831991	0.718505	0.29903	22	22
BCL3	1.71097	4.65451	5.91449	8.42516	12.3542	14.7016	5.17628	13.5279	1.37527	6.69315	0.10848	49	49
BCL6	0.732677	7.07609	6.49734	4.5296	7.51677	8.67807	4.70892	8.09742	1.20762	4.67132	0.06991	1	1
BCL9	0.70882	6.28037	5.99462	6.13424	10.6001	10.8199	4.77951	10.71	1.06678	5.51877	0.13496	51	52
BCO1	1.49489	8.86019	14.861	11.0536	19.6204	17.9537	9.06742	18.787	2.50229	10.1189	0.19928	22	22
BCOR	0.822156	4.79285	5.20234	5.48547	5.65584	6.17112	4.0757	5.91348	1.15433	3.71451	0.13603	1	1
BDH2	1.39773	3.65657	1.98897	3.80135	8.52733	12.1118	2.71115	10.3196	1.03792	4.68954	0.11121	7	8
BDKRB2	0.926432	4.57832	5.81722	6.51253	11.1892	10.7353	4.45862	10.9622	1.32477	5.58188	0.13164	36	37
BDNF	0.383651	2.31807	2.33937	1.72826	3.09959	3.30475	1.69234	3.20217	0.417863	1.77079	0.28152	119	119
BECN1	0.703705	5.73826	6.6231	6.82757	5.84394	7.82058	4.97316	6.83226	1.25502	4.35348	0.06109	0	2
BET1	0.648687	5.79234	5.04393	4.02901	5.02055	5.70587	3.87849	5.36321	0.967119	3.40294	0.40356	3	3
BEX1	1.08066	6.08825	7.05761	5.80831	9.45582	8.67974	5.00871	9.06778	1.00998	5.02882	0.36484	8	8
BGN	0.0539466	0.502219	0.498431	0.359965	1.025	0.817745	0.35364	0.921372	0.120485	0.465166	0.03492	36	36
BHMT	0.967561	6.03068	8.32495	6.34388	8.4584	7.33857	5.41677	7.89849	1.03455	4.78327	0.09155	11	15
BHMT2	1.59997	12.0667	10.8248	8.73484	14.0755	16.0574	8.30659	15.0664	2.16468	8.51256	0.28302	0	1
BIN2	1.47655	12.8566	11.938	9.5866	13.6174	13.9234	8.96444	13.7704	2.47125	8.40203	0.53123	21	21
BIRC2	1.13392	0.612577	0.668733	1.27433	7.3015	9.77099	0.922389	8.53625	0.693158	3.38393	0.11998	42	42
BIRC3	1.26425	3.82001	4.52014	5.97099	11.7144	16.7925	3.89385	14.2534	1.45522	6.53417	0.21143	62	62
BIRC7	1.02829	5.50995	6.83614	5.60975	13.6927	11.2507	4.74603	12.4717	1.20559	6.14111	0.24858	4	4
BLK	1.0765	8.87546	8.68227	6.99629	10.263	11.1262	6.40763	10.6946	1.55877	6.22034	0.21874	54	55
BLM	2.37439	5.97493	5.15621	7.01338	16.9869	21.7201	5.12973	19.3535	1.4139	8.63237	0.37483	70	73
BLNK	0.945513	8.39838	9.16689	6.12566	9.02919	9.57977	6.15911	9.30448	1.39046	5.61802	0.23221	56	56
BLOC1S1	0.470731	2.73873	3.06156	2.49292	8.81405	10.5436	2.19099	9.6788	0.701995	4.19059	0.0203	42	42
BLVRA	2.06748	6.40142	6.52396	10.9813	17.8432	19.5237	6.49355	18.6835	1.97698	9.05133	0.09198	0	2
BLVRB	2.02869	8.23556	10.4233	8.80461	18.8089	23.3926	7.37305	21.1008	3.4603	10.6447	0.04694	0	1
BMF	0.479171	2.97867	4.53726	3.19352	5.29119	6.45576	2.79716	5.87347	0.860278	3.17697	0.20918	16	16
BMP1	0.704045	3.03226	3.42594	5.34428	8.46706	8.7579	3.12663	8.61248	0.842898	4.194	0.04285	153	153
BMP10	0.531466	4.89025	4.8753	3.17287	4.49254	5.39523	3.36747	4.94389	0.881336	3.06423	0.21127	165	165
BMP2	0.273541	0.960629	3.04463	3.44856	3.75402	4.78305	1.93184	4.26854	0.548912	2.24976	0.14885	234	242
BMP3	0.647276	3.79326	5.45612	5.32492	7.23625	7.89481	3.8054	7.56553	1.10045	4.15713	0.34037	162	162
BMP6	0.204159	0.724862	3.49299	4.08448	3.07784	5.78802	2.12662	4.43293	0.508801	2.35612	0.11742	171	171
BMP7	1.05905	7.16477	7.42806	6.62172	9.88837	9.68504	5.5684	9.7867	1.31891	5.55801	0.00345	185	185
BMPR1A	0.586408	2.39992	1.61873	2.86872	4.73945	5.80494	1.86845	5.2722	0.509915	2.55019	0.02674	196	202
BMPR1B	1.0853	11.3451	11.3607	8.08901	11.5205	13.3161	7.97004	12.4183	2.17853	7.5223	0.09069	181	181
BMPR2	1.07739	0.902473	0.722976	1.25686	9.16424	11.0992	0.989925	10.1317	0.816933	3.97953	0.1204	209	217
BMX	0.644252	5.21805	4.63229	4.71042	6.36011	6.78829	3.80125	6.5742	0.840326	3.73859	0.24065	7	7
BNIP1	1.09899	0.975379	1.34511	2.08496	8.30987	10.7917	1.37611	9.55078	0.651841	3.85958	0.17638	1	1
BNIP2	0.600993	0.933779	0.531738	1.45366	3.58876	4.35419	0.880043	3.97147	0.363963	1.73849	0.19014	27	27
BNIP3	0.703189	6.01666	7.41462	5.71989	7.03064	8.66745	4.96359	7.84905	1.42594	4.74619	0.03357	1	1
BOC	0.630033	2.17107	3.11864	3.57586	7.24704	7.20062	2.3739	7.22383	0.933936	3.51055	0.19388	1	1
BORA	1.16225	3.316	2.82361	3.57861	8.77074	9.55209	2.72012	9.16141	0.748552	4.21003	0.44836	130	130
BPNT1	2.03256	15.8054	16.6941	13.8084	14.5904	17.2454	12.0851	15.9179	3.12361	10.3755	0.17783	2	3
BRAP	1.06925	7.74925	11.6755	10.5931	9.97846	11.2342	7.77178	10.6063	2.28479	6.88763	0.04959	8	8
BRCA1	1.21489	11.1302	11.4727	9.43508	9.72767	12.1158	8.31322	10.9218	1.98141	7.07213	0.5653	167	172
BRCA2	0.648974	0.69085	0.480772	1.1142	5.48573	6.86873	0.733698	6.17723	0.394575	2.43517	0.56692	81	83
BRD8	0.988553	6.50833	9.3631	6.97652	6.3437	8.01261	5.95913	7.17816	1.66522	4.93417	0.24311	12	12
BRF2	0.82309	4.32224	3.84052	4.02787	7.24508	6.24191	3.25343	6.74349	0.61123	3.53605	0.17314	54	54
BRIP1	1.07522	15.2062	10.9592	8.91958	8.63587	9.02547	9.04006	8.83067	1.3756	6.41544	0.31238	15	15
BRPF1	1.19754	2.19522	1.11464	1.8823	14.7088	12.2621	1.59742	13.4854	0.932895	5.33859	0.02042	2	2
BRPF3	0.934532	2.07794	1.98136	2.66753	12.7143	14.1189	1.91534	13.4166	0.823344	5.3851	0.1093	2	2
BRS3	0.807634	6.95965	7.29855	5.49393	7.41607	7.38798	5.13994	7.40202	1.16788	4.56995	0.48111	21	21
BST1	1.75551	10.377	14.9349	10.7891	15.8084	18.3892	9.46411	17.0988	2.69216	9.75169	0.48147	21	23
BTC	1.47242	11.0573	11.2918	8.01922	14.2038	11.5317	7.96019	12.8677	1.93271	7.58688	0.58538	97	97
BTD	2.07412	3.13048	2.75382	2.85031	15.1741	15.5115	2.70218	15.3428	1.17279	6.40593	0.3687	0	1
BTG2	0.430113	1.76688	2.57291	3.80543	3.51765	4.02709	2.14383	3.77237	0.404831	2.10701	0.06064	9	9
BTK	0.508009	1.12798	1.20034	1.29411	6.53293	5.94462	1.03261	6.23878	0.377501	2.54963	0.05296	297	299
BTLA	0.841835	6.07382	6.13456	5.49026	7.00954	8.13807	4.63512	7.57381	1.28403	4.49765	0.45195	6	6
BTRC	0.764812	0.900485	1.30927	3.28579	22.604	18.3637	1.56509	20.4839	1.36983	7.80627	0.05568	415	425
BUB1	1.85452	10.365	13.0683	11.4414	9.48914	11.9675	9.18233	10.7283	1.97697	7.29587	0.46207	185	195
BUB1B	1.20416	4.69606	4.68197	5.6095	10.0585	11.7253	4.04792	10.8919	1.00026	5.31335	0.24395	267	277
BUB3	0.817384	1.54559	0.559062	1.43904	3.58142	4.09348	1.09027	3.83745	0.267288	1.73167	0.01206	268	278
C1GALT1C1	1.32606	3.41258	4.15139	6.04338	8.47365	9.95856	3.73335	9.2161	0.828427	4.59263	0.10433	43	44
C1QBP	1.50219	1.95784	2.06488	4.56441	7.16354	10.4528	2.52233	8.80818	0.833108	4.05454	0.2732	6	6
C2CD5	1.30587	8.82795	9.82267	7.10902	9.12229	11.4947	6.76638	10.3085	1.7504	6.2751	0.04605	11	11
C3AR1	0.801409	6.2879	7.76679	5.04599	7.197	6.33804	4.97552	6.76752	1.24818	4.33041	0.87479	22	22
C4BPA	0.955645	8.03861	9.61951	7.06952	9.97928	8.2045	6.42082	9.09189	1.29153	5.60141	0.88167	13	13
C4BPB	1.10666	6.36219	5.99311	6.04169	7.94586	9.56152	4.87591	8.75369	1.29055	4.97338	0.44735	10	10
C5	1.7935	12.5804	14.8129	11.8553	15.2937	19.297	10.2605	17.2954	2.86429	10.1401	0.39068	44	56
C6	1.25019	8.41733	9.16176	6.9152	9.49256	11.5015	6.43612	10.497	1.54827	6.16048	0.33826	18	26
C7	1.14007	9.98215	10.0511	9.1271	11.6794	12.591	7.57511	12.1352	1.38813	7.03281	0.41596	18	24
C8A	1.47365	10.6943	10.8015	8.89245	12.0133	13.5133	7.96548	12.7633	1.96655	7.56511	0.48406	15	19
C8B	1.20323	7.80932	8.69177	7.72981	10.0038	10.3333	6.35853	10.1685	1.55569	6.02759	0.52595	13	13
C8G	0.154617	0.191515	0.206039	0.579427	1.11915	1.63673	0.2829	1.37794	0.15907	0.606636	0.21565	13	13
C9	1.06964	9.84663	9.48516	9.59012	10.8701	12.2523	7.49789	11.5612	1.25945	6.77284	0.589	15	17
CAB39	1.50331	4.46825	3.50509	6.21787	11.3328	13.872	3.92363	12.6024	1.01186	5.84597	0.0188	31	31
CAB39L	0.684331	5.37947	6.35325	4.28876	8.0436	6.70735	4.17646	7.37547	0.932188	4.16137	0.0579	15	15
CABLES1	0.991129	2.57579	2.88624	5.12505	9.85065	12.7211	2.89455	11.2859	1.06554	5.08199	0.14373	5	5
CACNA1A	0.56156	2.45623	3.58676	3.39903	5.70685	5.52685	2.50089	5.61685	0.772424	2.96339	0.0407	66	69
CACNA1B	0.940299	6.90423	7.04604	6.15149	10.0676	8.01952	5.26052	9.04355	1.10838	5.13748	0.04953	55	56
CACNA1C	0.840619	6.37934	7.51571	6.52911	9.71573	12.2657	5.31619	10.9907	1.36081	5.88923	0.0625	131	148
CACNA1D	0.474837	3.55033	3.93784	2.04628	5.37752	5.25409	2.50232	5.3158	0.755002	2.85771	0.07101	123	125
CACNA1E	0.771641	6.27868	6.86075	6.28686	6.77469	8.61273	5.04948	7.69371	0.882885	4.54203	0.06321	34	34
CACNA1G	0.339247	1.44272	4.11337	3.77704	3.33596	5.04323	2.41809	4.18959	0.759795	2.45583	0.05602	63	66
CACNA1H	0.437635	3.32476	3.25279	3.04408	6.26784	8.46147	2.51482	7.36466	0.827733	3.56907	0.06838	63	66
CACNA1S	1.31808	11.008	11.2085	11.9592	15.0791	13.8727	8.87342	14.4759	1.44603	8.26512	0.0482	111	113
CACNA2D1	0.78533	7.34033	8.76358	6.59052	6.4765	9.23061	5.86994	7.85356	1.20822	4.97724	0.07916	59	59
CACNA2D2	0.640655	1.62076	3.57623	3.2922	6.30002	5.42474	2.28246	5.86238	0.583417	2.90942	0.05085	61	78
CACNA2D4	0.904229	4.04751	6.0818	7.08174	6.93192	7.98823	4.52882	7.46007	0.860437	4.28311	0.09988	59	59
CACNB2	1.05064	6.54005	9.32112	7.28353	7.57685	10.3143	6.04884	8.94555	1.23815	5.41085	0.06765	79	79
CACNB3	0.279759	0.208746	0.796913	1.10211	3.20115	4.36307	0.596882	3.78211	0.284748	1.55458	0.01459	79	79
CACNB4	0.762498	4.67147	6.05528	5.85719	4.06043	6.69234	4.33661	5.37639	1.02166	3.57822	0.0001	79	79
CACNG1	1.17301	13.1493	13.2275	11.1983	16.2739	18.5569	9.68703	17.4154	2.32833	9.81025	0.05891	59	59
CACNG3	0.919779	7.7245	9.78401	6.46433	8.4243	10.1425	6.22315	9.28341	0.896936	5.46783	0.0001	67	67
CACNG4	0.375409	1.71321	2.5017	2.88704	5.02397	4.45	1.86934	4.73698	0.728002	2.44477	0.032	67	67
CACNG7	0.353135	2.02333	3.3493	4.10523	3.50061	4.61416	2.45775	4.05738	0.401565	2.30557	0.0001	59	59
CAD	0.819145	0.683074	0.806001	1.1361	6.34116	7.61894	0.861081	6.98005	0.460664	2.76727	0.05703	26	34
CADM1	0.130964	1.03849	1.5779	1.93014	1.9766	1.611	1.16937	1.7938	0.254522	1.07257	0.05793	5	7
CADM3	0.534486	4.20539	4.57073	3.7941	5.17295	5.75086	3.27618	5.46191	0.74095	3.15968	0.0285	2	6
CALCA	0.629563	4.60191	5.89783	5.1992	7.3229	8.24177	4.08213	7.78234	0.791262	4.21857	0.919	18	18
CALCB	0.434764	3.40095	4.66045	2.55047	4.73722	6.05546	2.76166	5.39634	0.640196	2.93273	0.31197	18	18
CALCR	0.594427	4.48107	5.30472	3.27885	4.02324	4.88113	3.41477	4.45218	0.684958	2.85064	0.35828	18	18
CALCRL	0.729541	4.72118	5.57823	3.86561	6.60309	7.50071	3.72364	7.0519	1.12591	3.96715	0.11629	18	18
CALML5	0.281147	0.857063	1.02783	1.26228	1.39754	1.37706	0.85708	1.3873	0.243599	0.829327	0.35171	72	72
CALR	1.37846	5.05861	4.32821	5.62169	12.0258	14.3202	4.09674	13.173	0.839513	6.03641	0.05124	49	49
CAMK1	1.88297	15.3295	17.6158	12.343	14.1867	16.2457	11.7928	15.2162	2.89615	9.96839	0.07238	14	14
CAMK1D	0.728757	1.40905	3.75072	5.20496	10.5963	15.0234	2.77337	12.8098	1.47921	5.68748	0.01118	7	7
CAMK1G	1.24669	9.99091	9.31671	9.92573	13.0783	11.806	7.62001	12.4422	1.40103	7.1544	0.03751	14	14
CAMK2A	1.28429	9.35877	9.74529	7.92884	8.30908	9.65677	7.0793	8.98293	1.21263	5.75828	0.0001	148	149
CAMK2B	0.0981084	0.774502	1.3902	0.895763	1.29435	1.87385	0.789643	1.5841	0.237941	0.870562	0.05504	179	181
CAMK2G	0.893886	2.38915	2.0002	2.90853	4.47659	5.77203	2.04794	5.12431	0.489756	2.554	0.04988	147	148
CAMK2N2	0.417779	0.76222	6.04688	5.9058	8.82739	13.2003	3.28317	11.0139	1.20349	5.16684	0.0001	1	1
CAMK4	0.309776	1.22259	2.94993	2.45945	3.72114	4.63451	1.73544	4.17783	0.540577	2.15128	0.23232	84	85
CAMKK1	0.674017	5.27334	5.9376	6.50733	6.90479	8.33154	4.59807	7.61816	1.10806	4.44143	0.10157	19	20
CAMKK2	0.784461	8.02735	7.73043	6.5209	8.55765	9.91912	5.76579	9.23839	1.78922	5.5978	0.07057	19	19
CANT1	0.9507	6.78683	6.17353	6.30284	7.68553	8.93407	5.05348	8.3098	1.31248	4.89192	0.05593	66	75
CANX	1.26221	3.89408	2.98896	3.79918	15.533	14.468	2.98611	15.0005	0.972093	6.31957	0.08007	52	52
CAP1	1.94741	4.19684	2.91064	3.5782	16.1653	19.9112	3.15827	18.0383	1.12364	7.44006	0.13623	14	14
CAP2	0.454987	1.5922	2.12864	2.28642	4.64458	6.02734	1.61556	5.33596	0.598813	2.51678	0.20458	12	12
CAPN1	1.01071	3.88712	2.59811	3.90436	11.2821	13.2518	2.85007	12.2669	1.3751	5.49737	0.03159	70	70
CAPN10	0.896865	1.57724	1.99199	4.31566	6.476	8.94137	2.19544	7.70868	0.713081	3.53907	0.17258	29	29
CAPN11	1.18796	6.38579	11.5102	9.13567	10.4293	10.897	7.0549	10.6632	1.18738	6.30182	0.3133	29	29
CAPN2	1.42227	9.7386	12.1029	8.34322	15.4327	16.4201	7.90175	15.9264	1.60703	8.4784	0.0675	47	47
CAPN3	1.155	7.37056	10.5934	9.25039	8.90098	9.29629	7.09235	9.09864	1.68108	5.95736	0.08542	29	29
CAPN5	1.6814	3.64578	8.67668	14.4009	20.982	22.357	7.10119	21.6695	1.69414	10.1549	0.08701	29	29
CAPN6	0.35822	1.6447	3.00887	2.00441	3.77965	3.46128	1.75405	3.62046	0.411039	1.92852	0.08327	29	29
CAPN7	1.51601	1.21446	1.12751	2.27474	8.61858	10.6384	1.53318	9.6285	0.635311	3.93233	0.06062	29	29
CAPN9	0.794487	6.38354	10.2875	5.50804	9.1714	9.4158	5.74339	9.2936	1.41908	5.48536	0.12757	29	29
CARD11	0.819051	7.1897	8.17989	9.37589	10.9381	11.0049	6.39113	10.9715	1.80073	6.38779	0.03506	34	34
CARD6	1.865	2.36462	1.69817	2.68627	11.4035	13.7695	2.15352	12.5865	0.829787	5.18994	0.71194	1	1
CARD9	0.147037	0.293574	0.413941	1.24547	3.42285	3.74882	0.525005	3.58583	0.265536	1.45879	0.04404	9	9
CARM1	1.92738	2.63259	2.89762	5.87385	11.1896	14.8918	3.33286	13.0407	1.2549	5.87616	0.03162	53	53
CARNMT1	1.05695	8.26555	8.20658	6.76362	7.2078	8.9912	6.07317	8.0995	1.44966	5.20745	0.09285	0	1
CARS	1.21416	8.16124	8.23738	7.97106	7.71532	8.42893	6.39596	8.07213	1.44102	5.30303	0.14727	2	3
CARS2	0.339535	1.83065	2.59103	3.06742	3.24752	2.88251	1.95716	3.06502	0.479767	1.83398	0.21561	2	3
CASC3	1.40954	2.59667	2.84538	3.25447	8.02705	10.985	2.52652	9.50604	0.847208	4.29325	0.19056	210	210
CASK	0.548322	3.61313	2.78157	2.63778	3.59842	2.87344	2.3952	3.23593	0.558808	2.06331	0.0001	7	7
CASP10	1.51461	4.52965	5.27042	5.124	11.8807	13.2834	4.10967	12.582	1.66486	6.11886	0.91088	164	167
CASP2	0.507033	0.622015	0.572226	1.44526	7.17485	6.67045	0.786633	6.92265	0.567232	2.75884	0.20611	175	178
CASP3	0.936407	6.63555	7.23544	7.28909	6.29517	7.65673	5.52412	6.97595	1.12239	4.54082	0.29196	231	235
CASP6	0.942025	8.97936	9.68536	7.6458	8.48607	11.0134	6.81313	9.74976	1.83914	6.13401	0.25371	168	171
CASP7	0.315814	0.997306	0.714725	1.07943	3.78154	3.68001	0.776818	3.73077	0.283643	1.59708	0.30694	168	173
CASP8	2.57805	9.4105	9.36587	11.0398	20.6044	25.3193	8.09855	22.9618	2.04883	11.0364	0.39627	221	224
CASP9	1.94071	13.8161	12.7737	10.2547	9.82192	21.5649	9.6963	15.6934	2.56115	9.31695	0.43675	171	174
CASR	1.51413	11.0409	13.6574	10.8616	17.2029	19.3313	9.26851	18.2671	2.45629	9.9973	0.05875	31	31
CAST	0.680253	1.88224	2.34832	2.69837	6.75871	7.14329	1.9023	6.951	0.457127	3.10348	0.30415	4	4
CAT	1.87554	5.1298	5.02719	5.23475	12.3616	18.6925	4.31682	15.5271	1.17037	7.00475	0.18928	7	12
CAV1	0.303575	0.355831	1.03889	1.98235	4.97703	5.12	0.920161	5.04852	0.388294	2.11899	0.05502	54	54
CAV2	0.644572	1.90671	2.86495	3.66985	4.58978	5.18357	2.27152	4.88668	0.637154	2.59845	0.23398	6	6
CAV3	1.73496	11.95	14.4854	12.1884	16.7177	17.2386	10.0897	16.9781	2.47525	9.8477	0.01134	2	2
CBFB	1.53146	3.48008	2.64547	3.21269	13.0693	12.8859	2.71742	12.9776	1.07709	5.5907	0.1553	2	2
CBL	0.835849	1.21431	1.92467	3.40047	16.0902	15.2378	1.84383	15.664	1.03905	6.18228	0.09006	299	300
CBLB	0.676657	5.71209	5.97018	5.69811	6.14287	6.40034	4.51426	6.2716	1.02276	3.93621	0.05837	415	423
CBLL1	0.749199	2.06981	1.11383	1.37243	7.93781	8.95154	1.32632	8.44468	0.382512	3.3845	0.0369	2	2
CBR1	1.36661	4.01883	5.83464	6.5134	14.622	10.8302	4.43337	12.7261	1.35614	6.17187	0.13572	29	33
CBX2	0.228082	0.356336	0.649656	1.43846	5.62145	5.29551	0.668133	5.45848	0.460802	2.19581	0.07453	73	75
CBX5	0.607819	3.63014	5.0771	4.82832	5.17563	4.75597	3.53585	4.9658	0.78691	3.09618	0.02028	1	1
CCAR1	1.81019	1.77553	1.17019	2.2615	18.3337	18.4566	1.75435	18.3952	1.22043	7.12331	0.04165	222	224
CCAR2	0.229338	2.49074	2.27194	2.29897	2.42825	3.20518	1.82275	2.81671	0.223437	1.62097	0.09675	8	8
CCDC88C	1.17968	8.81656	7.57721	7.55208	9.51324	10.1957	6.28138	9.85449	1.59396	5.90995	0.10305	6	6
CCKAR	0.683736	5.84536	7.68643	3.56362	8.01124	7.23704	4.44478	7.62414	1.1965	4.42181	0.09426	27	27
CCKBR	1.27381	9.06147	13.1445	8.77691	11.3155	15.1411	8.06416	13.2283	2.161	7.81783	0.12133	25	25
CCL1	0.837486	5.81934	7.71645	4.20896	10.0301	8.06444	4.64556	9.04727	0.787046	4.82663	1.10914	142	142
CCL17	2.26774	17.6503	15.9728	14.0684	18.4192	17.8985	12.4898	18.1589	2.62656	11.0917	0.39974	142	142
CCL19	0.912096	8.65674	10.5172	10.132	12.3416	14.1778	7.55452	13.2597	1.94318	7.5858	0.19199	163	163
CCL20	1.08758	10.1474	8.19541	6.85769	9.66183	13.3421	6.57202	11.502	1.64479	6.57293	0.75321	163	163
CCL21	1.12853	7.6397	10.4873	5.71306	7.57732	8.30675	6.24215	7.94204	1.6007	5.26163	0.5375	163	163
CCL25	1.25778	3.76152	7.30028	7.86458	14.7555	15.1251	5.04604	14.9403	1.95642	7.31425	0.69335	112	112
CCL28	0.918412	9.42041	9.82349	9.47037	9.55694	9.93975	7.40817	9.74834	1.65983	6.27211	0.30118	163	163
CCL7	0.993903	6.18146	6.19944	4.82503	8.30307	9.73804	4.54996	9.02055	1.26791	4.94614	0.6151	142	142
CCM2	2.16397	6.62247	7.93556	12.2891	18.4865	21.1564	7.25276	19.8214	1.86137	9.64519	0.04282	3	3
CCNA1	0.62397	3.64101	4.86906	5.34812	5.4763	7.04724	3.62054	6.26177	0.843496	3.57527	0.39195	161	161
CCNA2	0.415822	0.890289	0.7266	1.16875	2.59207	4.31937	0.800364	3.45572	0.529844	1.59531	0.24006	167	167
CCNB1	1.56449	2.53154	2.03296	4.66102	15.5525	23.1342	2.6975	19.3434	1.68276	7.90787	0.2325	151	152
CCNC	1.21464	6.49471	10.8111	8.63185	7.52298	10.2391	6.78808	8.88105	1.8419	5.83701	0.01872	113	113
CCND2	0.187751	0.498125	0.934999	0.665637	0.583679	0.787969	0.571628	0.685824	0.104786	0.454079	0.04988	44	44
CCNE1	1.18676	4.39286	4.37815	7.13738	9.60862	12.9184	4.27379	11.2635	1.40285	5.64671	0.22185	116	116
CCNF	0.646901	3.32632	2.41901	2.36988	4.55098	7.30246	2.19053	5.92672	0.598539	2.90526	0.13355	9	9
CCNH	0.934006	6.98393	8.16716	6.04256	7.3696	8.34782	5.53191	7.85871	1.22839	4.87301	0.05285	207	215
CCNT1	0.647963	4.31159	5.60672	4.97485	6.16259	6.71442	3.88528	6.43851	1.18388	3.83589	0.19378	85	91
CCP110	2.35928	5.11079	4.57362	7.22694	14.9483	15.9104	4.81766	15.4294	1.09781	7.11495	0.43742	140	140
CCR10	0.821366	3.80954	4.26549	5.32812	7.45878	9.12919	3.55613	8.29398	0.711318	4.18714	0.14925	166	168
CCR2	1.54036	11.1969	14.1153	9.99011	15.1836	14.83	9.21066	15.0068	2.2887	8.83539	0.19524	80	82
CCR4	1.51177	13.3228	12.506	10.3977	12.1584	13.5287	9.43456	12.8435	1.46042	7.91283	0.07666	166	168
CCR6	1.1074	8.78195	7.7498	7.93345	11.5311	13.644	6.39315	12.5875	1.59304	6.8579	0.29349	166	168
CCR7	0.744861	3.49507	4.37912	4.54098	5.69041	6.78692	3.29001	6.23867	0.799199	3.44262	0.05881	166	168
CCRL2	0.6515	3.76122	5.49284	3.63234	11.0778	10.2944	3.38447	10.6861	1.36645	5.14568	0.57475	125	125
CCS	0.950128	2.59083	3.01335	3.82737	11.712	11.4156	2.59542	11.5638	0.789078	4.98278	0.16814	2	2
CCT2	1.04513	1.65263	1.47881	3.61336	8.64631	8.14711	1.94748	8.39671	0.850386	3.73153	0.01595	92	92
CCT3	1.23128	9.88641	10.4572	9.77951	8.02705	12.0979	7.8386	10.0625	1.80238	6.56782	0.0542	92	92
CCT8	1.0161	6.94116	8.39611	7.05534	6.97167	7.48132	5.85218	7.22649	1.40396	4.82754	0.0343	92	92
CD14	1.47621	8.14985	14.5755	14.4719	14.416	14.3747	9.66836	14.3953	1.94483	8.66951	0.39775	48	50
CD151	0.382939	1.65349	1.66863	2.05763	3.10642	3.47632	1.44067	3.29137	0.442836	1.72496	0.0495	16	16
CD180	0.696012	5.92788	5.43444	4.96846	7.06408	6.9526	4.2567	7.00834	0.923212	4.06275	0.65513	3	3
CD2	1.09538	9.40395	11.2015	7.86894	10.5566	9.65827	7.39244	10.1074	1.75952	6.4198	0.64014	150	150
CD22	1.99543	12.2226	11.9774	12.3545	14.505	16.1079	9.63749	15.3064	1.99393	8.97928	0.70692	5	5
CD226	0.93927	7.69079	8.88481	5.83801	8.3778	7.62751	5.83822	8.00265	1.54522	5.1287	0.50303	3	4
CD244	1.14299	8.93155	11.1945	6.81189	12.1408	10.9519	7.02023	11.5463	1.54494	6.70384	0.95336	5	5
CD247	0.350008	3.70321	5.13482	3.5832	6.53906	7.07854	3.19281	6.8088	0.858698	3.6201	0.18696	91	93
CD274	0.93498	2.3565	3.69954	4.97075	9.03812	8.72869	2.99044	8.8834	0.82404	4.23263	0.55603	28	28
CD28	1.07321	7.00432	7.87068	6.21439	10.0664	10.6074	5.54065	10.3369	1.44519	5.77426	0.33664	169	169
CD2AP	0.748102	1.00995	0.800239	1.1734	7.09634	7.87208	0.932924	7.48421	0.451648	2.95626	0.25066	12	13
CD2BP2	0.59036	0.718844	0.631164	1.18229	6.00074	8.87647	0.780664	7.43861	0.788924	3.00273	0.26579	222	224
CD34	0.480258	4.1969	5.60347	4.93058	5.5276	7.51426	3.8028	6.52093	0.798971	3.70757	0.89026	1	1
CD3D	0.825132	7.26355	8.3548	5.76701	9.65681	9.89263	5.55262	9.77472	1.53174	5.6197	0.83358	84	86
CD3E	1.48128	10.2033	13.9154	9.36837	16.0553	14.5338	8.74209	15.2945	2.19257	8.74307	1.05427	94	96
CD3EAP	1.40046	4.68052	4.48252	4.03014	10.9026	15.6416	3.64841	13.2721	0.971489	5.964	0.63118	58	60
CD3G	0.857645	8.55232	9.81182	6.52361	11.8067	12.2083	6.43635	12.0075	1.69722	6.7137	0.83757	159	161
CD4	1.56023	13.9559	13.0564	11.6196	13.5376	14.6575	10.048	14.0975	2.45767	8.86775	0.71241	315	316
CD40LG	0.78742	7.51545	7.94086	7.27642	9.56747	10.1104	5.88004	9.83893	1.37236	5.69711	0.3377	166	166
CD44	0.910649	3.69579	3.52532	3.63377	10.8707	10.9168	2.94138	10.8937	0.946425	4.92718	0.45431	54	54
CD46	0.81168	2.70839	1.76234	1.63377	6.35527	6.79407	1.72904	6.57467	0.432102	2.91194	0.60936	2	2
CD47	0.346841	3.09465	3.09619	3.31038	4.61662	3.71418	2.46202	4.1654	0.605795	2.41107	0.1921	24	26
CD48	0.865156	7.02224	7.66031	7.48732	8.28351	10.0086	5.75876	9.14604	0.932871	5.27922	0.86549	1	1
CD55	1.19615	2.04886	1.8175	3.31102	8.23349	9.37332	2.09338	8.80341	0.762031	3.88627	1.26687	1	1
CD59	1.13949	1.43564	4.29456	7.05327	7.82495	9.29764	3.48074	8.56129	1.09461	4.37888	1.74432	4	4
CD72	0.404416	2.52422	3.37136	5.25009	6.2572	4.99517	2.88752	5.62619	0.76486	3.09286	0.90413	16	16
CD74	1.03627	6.33168	7.26604	7.95622	6.66618	7.59827	5.64755	7.13223	1.13159	4.63712	0.2239	91	91
CD79B	0.694181	4.43881	7.6201	5.485	8.93674	8.09454	4.55952	8.51564	1.01869	4.69795	0.41849	62	62
CD80	0.90931	6.77908	7.4087	6.11942	5.95332	8.48282	5.30413	7.21807	1.30313	4.60844	0.54558	202	202
CD81	0.869289	2.77824	3.55014	4.47612	14.0969	14.2331	2.91845	14.165	1.09629	6.05991	0.02897	2	2
CD82	0.993064	3.28203	5.35955	5.88587	11.3396	12.3949	3.88013	11.8672	1.37104	5.70613	0.13346	1	1
CD86	1.67196	13.5114	13.0058	12.4943	15.2087	15.5804	10.1709	15.3945	2.19407	9.25315	0.68094	66	66
CD8A	1.33953	10.0591	10.92	10.0352	11.3433	12.8347	8.08847	12.089	1.8168	7.33144	0.32531	43	43
CD8B	0.512974	6.18538	4.18185	5.66308	7.40563	6.91589	4.13582	7.16076	1.22226	4.17295	0.44981	55	55
CD9	1.5654	3.24059	6.14421	8.57691	12.2901	14.1458	4.88178	13.2179	1.39153	6.49707	0.56426	10	10
CDA	1.67764	9.07832	12.8637	10.048	19.0879	19.3173	8.41692	19.2026	2.53996	10.0532	0.20033	14	18
CDC14B	0.350295	3.28141	4.37207	3.6669	5.46384	4.65624	2.91767	5.06004	0.776784	2.91817	0.13584	13	13
CDC16	1.19943	0.778496	1.10094	1.90552	10.2813	10.0208	1.2461	10.1511	0.631076	4.00941	0.03557	419	427
CDC20	1.38296	4.19956	4.37361	6.00474	13.3148	17.5039	3.99022	15.4093	1.41809	6.93921	0.04424	544	562
CDC23	0.916207	7.10886	7.62341	5.77095	7.31346	9.57458	5.35486	8.44402	1.35463	5.05117	0.0745	419	427
CDC25A	1.20978	10.5256	10.487	11.1049	11.7719	11.6389	8.33181	11.7054	1.65679	7.23134	0.17294	36	36
CDC25B	0.781692	2.76971	2.89825	3.55925	9.09292	10.382	2.50223	9.73744	0.778228	4.3393	0.17364	38	38
CDC25C	1.03146	9.5055	11.3672	10.2055	9.75024	12.0955	8.02741	10.9229	1.54741	6.83256	0.45918	44	44
CDC26	1.80166	16.8955	16.3619	17.1399	15.6875	18.8171	13.0497	17.2523	3.17703	11.1597	0.21518	390	398
CDC27	0.944492	7.5204	8.18895	6.23065	9.1028	9.54571	5.72112	9.32426	1.66359	5.56965	0.16883	419	427
CDC37	1.76794	12.2597	17.3719	11.5219	12.6253	15.3062	10.7304	13.9657	1.66847	8.78819	0.00687	40	42
CDC40	1.86001	4.28792	3.98167	3.57349	9.55793	12.5629	3.42578	11.0604	0.776561	5.08758	0.03942	248	250
CDC42BPA	0.261144	1.6324	1.64232	1.26535	1.64838	2.42648	1.20031	2.03743	0.394636	1.21079	0.0803	2	2
CDC5L	1.17812	4.33073	3.30689	3.19862	11.0089	11.013	3.00359	11.011	0.852725	4.95577	0.03693	222	224
CDC6	1.59	5.13055	4.74362	8.35741	9.41341	14.3972	4.95539	11.9053	1.17346	6.01138	0.42851	72	72
CDC7	1.31539	2.30495	1.89473	2.48857	14.3954	16.2432	2.00091	15.3193	0.987416	6.10255	0.3224	54	54
CDC73	1.30703	3.19745	2.24601	2.79096	10.1654	11.3663	2.38536	10.7658	0.656617	4.6026	0.0077	12	12
CDCA5	1.48116	1.85935	1.67781	3.63899	10.7474	13.379	2.16433	12.0632	0.891665	5.03973	0.35936	178	188
CDCA8	1.36	3.07901	3.55576	4.26231	9.10982	13.9206	3.06427	11.5152	0.798523	5.126	0.23152	185	195
CDH1	1.46198	3.90465	6.274	7.14464	14.5324	18.5666	4.69632	16.5495	1.61037	7.61873	0.26852	142	145
CDH11	0.798757	4.92151	5.211	4.18114	5.93122	7.30598	3.7781	6.6186	0.996033	3.79758	0.04871	51	51
CDH12	0.582524	6.7559	5.94011	4.88269	6.12854	7.29828	4.54031	6.71341	1.03463	4.09611	0.06932	51	51
CDH13	0.979138	7.9178	7.3888	4.98616	9.64877	11.2252	5.31798	10.437	1.18243	5.64579	0.12622	51	51
CDH15	0.239474	1.53932	1.28503	0.438514	0.585533	1.21311	0.875586	0.899322	0.0730703	0.615993	0.10404	70	70
CDH16	0.72543	5.95079	5.23485	5.51778	5.41881	6.3699	4.35721	5.89436	0.674041	3.64187	0.36511	14	14
CDH17	0.153916	1.53776	1.55315	1.58034	1.81318	1.54681	1.20629	1.67999	0.400983	1.09576	0.427	51	51
CDH18	0.301482	3.1882	3.78987	2.59394	2.93505	4.59698	2.46837	3.76601	0.513336	2.24924	0.06415	51	51
CDH2	1.02661	6.411	6.62594	5.33953	7.21365	8.39025	4.85077	7.80195	1.28265	4.64513	0.06879	95	95
CDH20	0.617448	5.72153	6.0923	5.06571	6.10568	9.99761	4.37425	8.05165	1.29475	4.57355	0.04299	13	13
CDH22	1.80837	13.4176	15.9237	11.7934	18.6458	17.961	10.7358	18.3034	2.10484	10.3813	0.02154	13	13
CDH23	1.70817	9.74389	13.7187	11.2435	14.4233	14.0723	9.10355	14.2478	1.93432	8.42856	0.08963	13	13
CDH24	0.555113	4.83027	5.04892	4.32755	4.51792	5.6224	3.69046	5.07016	0.705256	3.15529	0.13875	51	51
CDH5	1.58959	12.2345	13.7951	12.557	14.0616	15.2017	10.044	14.6317	2.2333	8.96966	0.12183	64	64
CDH6	0.452071	4.15948	5.70844	3.75632	4.40637	6.35764	3.51908	5.38201	0.844792	3.24863	0.05915	50	50
CDH7	0.367201	2.61231	3.23426	2.83324	3.57848	5.41547	2.26175	4.49698	0.682891	2.48054	0.04136	50	50
CDH8	0.272902	2.67264	3.55937	1.22554	3.04102	3.42397	1.93261	3.2325	0.538355	1.90116	0.03011	50	50
CDH9	0.517238	4.72157	4.67062	4.75799	4.30037	5.32189	3.66685	4.81113	0.805767	3.09458	0.04704	50	50
CDIPT	1.28797	2.38961	1.99716	2.03345	10.7561	13.4157	1.92705	12.0859	1.35716	5.12337	0.13867	18	27
CDK1	1.3729	2.30425	1.59506	2.36299	10.5731	10.2944	1.9088	10.4337	0.706225	4.34959	0.08238	374	375
CDK10	1.19127	3.34352	3.24658	4.66685	17.2127	18.3962	3.11205	17.8045	1.1418	7.35277	0.01332	9	9
CDK19	1.38865	8.21716	9.45691	8.03909	9.61766	10.2424	6.77546	9.93005	1.68788	6.13113	0.058	95	95
CDK3	0.990431	5.57546	6.87801	7.24297	8.94568	9.89713	5.17172	9.42141	0.946427	5.17985	0.13919	9	9
CDK5	0.278617	0.204853	0.290775	0.40972	2.64742	3.44084	0.295991	3.04413	0.245996	1.19537	0.0001	52	52
CDK5R1	0.0530392	0.110885	0.280014	0.551858	1.07065	1.21512	0.248949	1.14289	0.113694	0.501843	0.00471	37	37
CDK5RAP2	1.35922	10.6054	11.0298	11.689	9.19945	12.9257	8.67085	11.0626	1.68162	7.13835	0.57913	140	140
CDK6	0.299221	1.41425	2.1987	1.21907	2.18363	2.31159	1.28281	2.24761	0.434469	1.32163	0.07487	72	72
CDK8	0.85529	0.61665	1.07119	1.56756	10.4355	10.3154	1.02767	10.3755	0.548311	3.98382	0.01804	113	113
CDK9	1.16148	2.2822	2.14405	3.56432	11.4355	9.55413	2.28801	10.4948	0.722877	4.50191	0.03724	85	91
CDKN1A	1.28327	2.3483	2.62057	5.53055	9.92324	11.9546	2.94567	10.9389	0.886617	4.92374	0.39743	100	104
CDKN1B	1.00272	1.13269	0.726426	1.70958	8.87536	9.61822	1.14286	9.24679	0.639854	3.6765	0.23908	130	130
CDKN2C	0.430424	0.170751	0.286797	0.524822	6.2176	5.93837	0.353198	6.07798	0.337932	2.25637	0.06471	16	16
CDO1	1.02539	10.0673	9.87616	6.23933	10.1969	8.27664	6.80205	9.23675	1.57615	5.87165	0.12964	4	6
CDON	0.333594	2.54028	2.49256	2.70467	2.63366	4.04338	2.01778	3.33852	0.535756	1.96402	0.37806	32	32
CDS1	0.554273	1.31446	3.51757	3.86971	6.38724	8.27366	2.314	7.33045	0.821349	3.4886	0.23966	40	43
CDS2	1.51324	2.97379	3.18872	4.69391	11.2609	13.7071	3.09241	12.484	0.727677	5.4347	0.05553	40	231
CDX1	1.22718	5.57269	9.42075	8.36267	10.1537	10.3877	6.14583	10.2707	1.3907	5.93574	0.17509	2	2
CEBPB	1.77293	1.75681	2.11457	4.21809	18.3226	21.1236	2.4656	19.7231	1.05984	7.74952	0.02862	101	103
CEBPG	0.97224	5.01833	3.83446	5.01239	15.2242	13.8773	3.70936	14.5507	1.05457	6.43822	0.08755	2	2
CENPA	2.38632	6.87469	5.12532	8.81071	19.024	23.587	5.79926	21.3055	1.98912	9.69796	0.51321	244	256
CENPE	1.14486	7.64334	9.30977	7.4499	9.31004	10.6237	6.38697	9.96686	1.82918	6.061	0.43327	241	251
CENPH	2.02714	2.80439	3.07025	3.68103	17.4002	24.8404	2.8957	21.1203	1.6023	8.53942	0.41802	243	255
CENPI	1.52562	2.73401	3.16413	3.29777	11.0638	10.3867	2.68038	10.7252	0.981304	4.79564	0.49254	243	255
CENPK	1.73797	11.2107	12.038	10.3762	13.1808	15.8438	8.84072	14.5123	2.27851	8.54384	0.18451	243	255
CENPL	1.91355	15.288	17.8234	14.0417	14.8758	18.5849	12.2667	16.7304	2.9701	10.6557	0.35801	177	187
CENPN	1.57068	6.39593	5.87209	5.51271	12.1191	13.1441	4.83785	12.6316	1.00603	6.15849	0.37182	243	255
CENPO	1.56677	4.30687	3.43205	3.56257	11.6431	14.2174	3.21707	12.9303	0.947708	5.69834	0.58644	243	255
CENPT	0.630646	2.11548	1.48213	2.17809	2.88232	3.24233	1.60159	3.06232	0.346128	1.67001	0.56941	177	187
CEP131	0.248551	1.40018	1.07524	0.562512	1.71416	1.06726	0.821622	1.39071	0.173179	0.79517	0.11936	140	140
CEP135	1.5723	5.35832	4.24418	6.61883	8.99191	9.40109	4.44841	9.1965	0.856372	4.83376	0.25151	140	140
CEP152	0.891433	5.75985	7.65393	5.17671	6.39061	6.97758	4.87048	6.6841	1.12356	4.22604	0.46528	140	140
CEP164	1.38146	5.15605	7.61051	11.0987	17.0199	19.8695	6.31167	18.4447	1.94867	8.90168	0.40584	175	175
CEP250	2.72131	4.96899	4.37351	5.14668	18.204	20.765	4.30262	19.4845	1.5198	8.43565	0.32097	140	140
CEP290	1.06395	8.03387	7.70242	7.46027	5.67241	8.53591	6.06513	7.10416	1.28776	4.81902	0.22921	140	140
CEP41	1.05471	5.43606	6.771	6.96256	8.00451	9.75158	5.05608	8.87804	1.33741	5.09051	0.17589	140	140
CEP57	0.330782	0.574767	0.302804	0.391131	2.65182	3.11009	0.399871	2.88095	0.170688	1.1505	0.21181	140	140
CEP63	0.79695	2.75915	2.79582	2.94762	5.82011	7.77532	2.32489	6.79772	0.513451	3.21202	0.41422	140	140
CEP70	0.697162	7.31145	7.43364	6.93499	8.0112	7.77323	5.59431	7.89221	1.13951	4.87534	0.40669	140	140
CEP72	0.963515	4.9055	4.85243	7.24641	5.63339	10.9092	4.49196	8.27132	0.9027	4.55533	0.38068	140	140
CEP76	1.25994	9.45697	14.8492	11.5417	13.2389	14.2064	9.27694	13.7227	2.03359	8.34439	0.0258	140	140
CEP78	1.43683	4.99475	4.67847	7.09128	16.3859	15.4964	4.55033	15.9411	1.40875	7.30007	0.35687	140	140
CER1	1.01698	6.38051	6.48051	4.54904	9.10405	9.01451	4.60676	9.05928	1.32406	4.9967	0.38566	184	184
CES4A	2.21297	19.8801	21.5447	17.5742	24.8153	25.1438	15.303	24.9796	3.68415	14.6556	0.46366	0	1
CES5A	1.2582	7.52106	11.2119	6.46722	11.6855	11.1375	6.61458	11.4115	1.85308	6.62639	0.53676	0	1
CETP	1.34821	11.4004	11.0606	7.65877	20.3478	17.3493	7.86699	18.8486	1.90174	9.53909	0.22968	5	5
CFD	0.66835	1.86188	2.86843	4.32569	8.89522	10.7748	2.43109	9.83499	1.0442	4.43676	0.13973	5	5
CFH	0.658508	4.94807	5.1303	5.20628	6.59624	7.02815	3.98579	6.81219	0.854094	3.88403	0.60331	8	8
CFI	2.17076	15.1431	17.2356	15.4407	17.9172	18.3103	12.4975	18.1137	3.031	11.2141	0.51207	13	13
CFL2	0.932166	0.707124	1.28652	2.66694	10.9174	10.8166	1.39819	10.867	1.05771	4.44096	0.0001	11	11
CFLAR	2.07242	3.62508	2.51138	2.82886	15.1621	18.2046	2.75944	16.6834	1.29559	6.91279	0.49731	21	21
CFP	1.08064	7.18039	9.30201	8.27596	9.89858	11.294	6.45975	10.5963	1.50081	6.18562	0.39698	14	15
CGA	1.19156	8.42119	8.86319	7.7194	9.5295	8.73694	6.54884	9.13322	1.46878	5.71694	1.07143	40	45
CGN	0.530486	1.54096	3.50725	5.49855	10.4695	10.2526	2.76931	10.3611	1.13755	4.75598	0.18327	55	55
CH25H	0.614657	3.05114	4.69652	3.07661	4.71495	5.1678	2.85973	4.94137	0.89665	2.89925	0.17387	3	4
CHAD	0.775747	3.56501	4.65167	4.87892	3.68815	5.75012	3.46784	4.71913	0.927228	3.03807	0.03183	14	14
CHAT	0.334189	2.03062	2.26905	1.25902	3.07274	2.56367	1.47322	2.81821	0.329621	1.54035	0.18746	4	5
CHD3	0.149267	0.156611	0.303008	0.229173	2.03435	1.67422	0.209515	1.85429	0.199443	0.754415	0.04193	32	32
CHD4	1.80904	2.36053	2.18715	3.927	12.1113	13.6401	2.57093	12.8757	1.29258	5.57972	0.02761	32	32
CHD7	0.430415	0.425556	0.374469	1.09049	7.90695	8.26501	0.580232	8.08598	0.567683	3.07796	0.08105	5	5
CHD8	0.25451	0.299169	0.300317	0.592009	6.9273	6.9749	0.361501	6.9511	0.513601	2.60874	0.03691	2	2
CHD9	1.68121	10.7449	13.4453	13.5445	12.1115	10.9093	9.85395	11.5104	2.08267	7.81568	0.09286	39	39
CHDH	0.512521	4.09235	5.66053	3.48807	5.5504	4.13443	3.43837	4.84242	0.646159	2.97565	0.15893	1	4
CHEK1	1.03667	1.76841	1.35397	1.79299	9.15389	10.6716	1.48801	9.91272	0.826539	4.07576	0.32145	70	70
CHIT1	1.19467	7.46461	10.1206	7.24023	9.33127	9.70903	6.50502	9.52015	1.267	5.76405	0.19964	4	6
CHL1	0.651896	6.78942	4.96927	4.63033	6.41218	8.33042	4.26023	7.3713	1.02079	4.21744	0.14818	8	8
CHMP2B	0.2557	0.225355	0.239659	0.681796	6.29072	7.99526	0.350627	7.14299	0.461028	2.65155	0.04875	53	53
CHMP4C	1.08033	1.75529	1.84701	1.97129	9.98592	10.7852	1.66348	10.3855	0.980834	4.34329	0.16758	53	53
CHMP5	1.70282	4.65807	3.87896	4.36574	10.9421	13.1841	3.6514	12.0631	0.979276	5.56458	0.01596	43	43
CHMP6	1.50715	2.89228	2.45857	5.09173	17.3497	17.768	2.98743	17.5589	1.32593	7.29074	0.07591	53	53
CHMP7	1.44821	3.36725	3.87714	4.56956	14.8141	13.7783	3.31554	14.2962	1.207	6.27292	0.0719	53	53
CHN1	0.749038	5.3614	6.70333	3.86048	6.92043	5.74983	4.16856	6.33513	1.10294	3.86888	0.02649	27	27
CHN2	1.04047	5.31846	6.9675	6.64343	8.68238	9.91785	4.99247	9.30011	0.973632	5.08874	0.01677	19	19
CHP1	0.777606	1.29409	1.17208	1.97432	13.5502	10.4621	1.30452	12.0062	0.661194	4.65729	0.03286	14	14
CHPF	0.849209	3.37041	2.75002	4.38132	5.88304	7.4091	2.83774	6.64607	0.519412	3.33441	0.05541	16	16
CHPF2	0.956529	1.0007	1.17151	1.87705	10.4788	9.62328	1.25145	10.0511	0.557624	3.95337	0.08894	14	14
CHPT1	1.06621	2.0354	2.12926	3.60544	11.7173	15.0574	2.20908	13.3873	1.12062	5.57235	0.25933	83	89
CHRD	0.464618	2.83351	3.02712	3.58275	4.85745	6.96766	2.477	5.91256	0.90529	3.09828	0.23239	21	21
CHRDL1	0.992979	6.14493	6.60092	5.97574	4.93869	8.31165	4.92864	6.62517	1.10142	4.21841	0.14457	26	26
CHRM1	0.563804	7.44919	6.93129	5.58312	10.2593	12.3631	5.13185	11.3112	1.03007	5.82437	0.01372	73	76
CHRM5	0.683193	3.70519	5.29627	6.02766	8.50805	7.65968	3.92808	8.08386	0.771584	4.26118	0.29691	22	23
CHRNA1	1.03902	8.36331	11.1385	8.24167	11.2495	11.92	7.19564	11.5847	1.38835	6.72291	0.1419	1	1
CHRNA3	1.14217	7.03341	8.94966	7.25497	7.74525	8.44247	6.09505	8.09386	1.53194	5.24029	0.06451	1	2
CHRNA4	0.90584	7.32295	6.7001	6.60888	9.08281	8.87284	5.38444	8.97783	1.05799	5.14009	0.05381	1	5
CHRNA6	0.665129	5.71487	5.7768	5.74711	8.85699	9.39596	4.47598	9.12648	1.63665	5.0797	0.19416	1	1
CHRNB1	0.27345	1.0383	0.959658	1.73896	2.43239	3.49653	1.00259	2.96446	0.327962	1.43167	0.16218	2	2
CHRNB2	1.45791	8.45227	15.0982	12.4257	11.446	15.3079	9.35851	13.377	1.79093	8.17547	0.03422	1	5
CHRNB4	1.56335	12.3278	13.7506	9.47337	15.8713	15.2442	9.27878	15.5577	2.29746	9.04466	0.14579	1	1
CHRNG	0.767198	5.30945	6.87593	3.77302	9.11164	7.30424	4.1814	8.20794	1.04066	4.47667	0.14464	2	2
CHST1	1.02474	7.58276	8.65201	7.13462	10.2765	8.57678	6.09853	9.42665	1.17442	5.56653	0.00148	7	7
CHST11	0.639954	0.648305	2.12964	3.17222	8.68739	9.91606	1.64753	9.30172	0.798888	3.91605	0.01671	7	9
CHST12	1.86549	5.17959	6.02029	11.1965	16.272	18.6327	6.06547	17.4524	1.68814	8.40199	0.01467	7	8
CHST13	1.09622	4.69633	8.10303	7.93092	10.4207	10.1087	5.45663	10.2647	1.09515	5.60549	0.08204	7	8
CHST14	0.24076	0.381985	0.749921	1.32683	2.34007	2.93395	0.674874	2.63701	0.403376	1.23842	0.07779	7	8
CHST15	1.25827	10.016	12.1748	9.65294	11.0392	11.1343	8.27549	11.0868	1.8139	7.05872	0.06841	7	9
CHST3	0.979781	3.84778	3.10788	5.49441	8.18001	9.67293	3.35746	8.92647	0.938715	4.40755	0.05722	7	8
CHST6	2.29028	18.2754	20.8105	16.771	22.7379	23.1012	14.5368	22.9195	2.46085	13.3057	0.07174	7	7
CHSY1	0.3329	2.41702	2.06335	2.65014	1.97264	2.7778	1.86585	2.37522	0.401706	1.54759	0.05644	16	16
CHSY3	0.50946	2.18833	3.48254	3.83238	4.55001	5.81894	2.50318	5.18447	0.597268	2.76164	0.10333	16	16
CHUK	0.196163	0.118428	0.12221	0.242241	1.92449	3.37131	0.16976	2.6479	0.221545	1.01307	0.19311	125	130
CIAO1	0.974745	1.96463	2.42122	4.39324	7.09935	7.7382	2.43846	7.41877	0.512637	3.45662	0.05423	8	8
CIAPIN1	1.70698	14.2531	14.873	14.6128	11.7819	14.0706	11.3615	12.9263	2.45483	8.91419	0.19591	2	2
CISH	0.625991	1.42184	2.45506	3.76956	5.37272	4.65076	2.06811	5.01174	0.511143	2.53033	0.27043	28	28
CIT	0.506431	4.46946	5.22338	4.0445	3.402	6.13167	3.56094	4.76684	0.752549	3.02678	0.03123	2	2
CITED1	0.551563	2.28595	3.33891	3.56568	6.12723	5.16001	2.43553	5.64362	0.667142	2.91543	0.49924	3	3
CKAP5	1.73102	14.8948	16.5345	14.6934	14.1798	16.7559	11.9634	15.4678	2.67378	10.035	0.08256	312	322
CKM	1.5125	7.88431	11.7764	9.46288	14.0177	15.2496	7.65903	14.6336	1.99196	8.09488	0.01482	1	2
CKMT2	0.430468	3.0974	3.21961	3.03484	4.53898	4.13965	2.44558	4.33932	0.658021	2.48097	0.05788	1	2
CKS1B	0.723677	6.44932	5.52237	4.54258	6.8733	6.13119	4.30949	6.50224	0.636714	3.81615	0.0001	71	71
CLASP1	1.04438	7.16802	10.5426	9.61226	7.26675	10.8826	7.0918	9.07466	1.79115	5.98587	0.03738	315	325
CLCA1	2.00288	12.7017	13.5551	14.8481	15.1035	17.0646	10.7769	16.084	2.50612	9.78903	0.45502	6	6
CLCA2	0.893652	4.16786	7.41272	5.01476	6.90537	8.00535	4.37225	7.45536	0.816241	4.21462	0.42492	6	6
CLCN1	0.841451	7.86385	9.04501	7.35926	7.80213	10.8679	6.27739	9.33501	1.5109	5.70777	0.14489	3	3
CLCN3	1.24157	2.94675	2.87458	3.08358	8.94495	10.9518	2.53662	9.94835	0.731375	4.40545	0.01415	3	3
CLCN4	0.552434	1.62702	2.70132	3.24204	9.0464	10.6538	2.0307	9.8501	0.88081	4.25387	0.00237	3	3
CLCN5	1.8986	3.00686	4.02604	8.68341	18.47	18.0695	4.40373	18.2698	1.34287	8.00545	0.06289	3	3
CLCN6	1.046	2.20243	2.23018	1.92038	7.71311	8.09251	1.84975	7.90281	0.52706	3.42654	0.15493	3	3
CLCN7	0.173998	1.79146	2.39976	1.90126	2.20634	2.58417	1.56662	2.39526	0.321695	1.42786	0.01749	3	3
CLCNKA	0.481465	3.84834	4.2608	3.9055	6.35099	6.09286	3.12403	6.22192	0.881025	3.40899	0.22409	3	4
CLDN1	0.917135	7.12468	5.89168	5.3761	6.14098	6.5809	4.8274	6.36094	1.09904	4.09579	0.05021	6	9
CLDN10	0.729878	4.11568	4.12464	5.3706	7.49897	8.5942	3.5852	8.04659	1.21286	4.28155	0.02895	4	5
CLDN11	1.5752	8.57866	11.8311	10.8539	13.8906	13.2527	8.20969	13.5716	1.50826	7.7632	0.0673	4	5
CLDN14	0.829553	5.64326	7.16889	5.46169	7.73965	8.09044	4.77585	7.91505	1.26961	4.6535	0.01781	4	5
CLDN15	0.992704	6.32003	6.02164	7.00857	5.96873	8.79427	5.08574	7.3815	1.27217	4.5798	0.09604	4	5
CLDN16	0.858543	7.7011	10.1066	6.10264	7.10817	9.66857	6.19222	8.38837	0.877154	5.15258	0.31919	4	5
CLDN18	0.906042	7.13923	8.78369	6.56791	8.56076	8.36739	5.84922	8.46408	1.59273	5.30201	0.08944	4	5
CLDN24	0.327365	4.01555	4.69133	3.78217	5.6581	7.67551	3.2041	6.6668	0.957796	3.60957	0.53572	4	5
CLDN3	1.47487	7.13529	8.72332	11.7473	15.0679	18.1621	7.2702	16.615	2.01165	8.63228	0.0578	4	5
CLDN4	1.58867	7.17142	7.71979	9.21315	13.7249	13.4656	6.42325	13.5953	1.43442	7.15098	0.02911	4	5
CLDN7	1.05376	3.41096	4.95718	6.028	9.33446	9.25072	3.86248	9.29259	1.39475	4.84994	0.17039	4	5
CLIC2	1.52302	11.3654	12.4487	9.05983	10.7466	14.0164	8.59924	12.3815	2.27868	7.75314	0.10747	3	3
CLIC5	0.855058	5.50004	5.39522	3.91605	5.48737	5.73761	3.91659	5.61249	0.985417	3.50483	0.28967	3	3
CLIC6	0.5738	2.59568	5.73019	4.36874	6.16723	7.57779	3.3171	6.87251	0.97969	3.7231	0.41645	3	3
CLINT1	0.615749	6.42655	6.60745	4.59871	6.50017	5.7817	4.56212	6.14094	1.04162	3.91489	0.0672	14	14
CLIP1	1.28767	9.48547	12.3825	9.812	10.9112	10.2964	8.24191	10.6038	2.12874	6.99149	0.12342	198	208
CLNS1A	1.36249	10.9062	13.6703	10.1753	10.329	11.7523	9.02856	11.0406	1.59747	7.22222	0.01441	17	17
CLOCK	0.262254	1.80239	1.34201	1.62832	1.093	2.0372	1.25874	1.5651	0.397283	1.07371	0.03787	28	29
CLP1	2.65608	5.32678	5.85282	7.5422	17.0575	17.3611	5.34447	17.2093	1.48328	8.01235	0.0001	222	224
CLSPN	1.04442	9.11175	10.2523	9.24572	10.1122	9.55618	7.41354	9.83419	1.93577	6.3945	0.48257	74	74
CLTA	0.847657	2.48098	1.96366	3.03048	12.0594	11.774	2.0807	11.9167	0.85281	4.95007	0.06201	160	160
CLTB	1.16816	1.61195	2.67186	3.65513	9.99012	13.3949	2.27677	11.6925	2.10113	5.35681	0.0964	86	86
CLTC	0.54634	3.40659	4.02724	3.1513	6.00667	7.20601	2.78287	6.60634	0.674731	3.35465	0.0001	62	62
CMA1	0.729118	6.37595	5.73598	5.13527	6.29776	7.74173	4.49408	7.01974	1.12821	4.21401	0.58017	1	1
CMPK2	0.720118	5.46656	5.04218	4.66937	5.44799	5.31611	3.97456	5.38205	0.826211	3.39427	0.15806	0	6
CMTR1	2.02368	6.80161	7.8714	12.031	23.5286	23.1085	7.18192	23.3186	1.62794	10.7095	0.04116	0	2
CNDP1	0.594894	5.134	5.3872	5.16255	6.03275	6.21913	4.06966	6.12594	0.902938	3.69951	0.30003	31	33
CNDP2	0.596904	3.34331	2.65463	3.02276	8.68381	7.33688	2.4044	8.01035	0.510718	3.64182	0.09889	25	27
CNEP1R1	1.84583	1.74423	2.69615	4.09578	18.4377	19.6731	2.5955	19.0554	1.34949	7.6668	0.07568	3	3
CNGA1	0.590255	5.18072	5.30109	4.26171	7.14969	6.51504	3.83345	6.83236	0.913879	3.8599	0.19034	17	17
CNGA2	1.24148	11.3645	10.1554	9.46145	15.1985	12.9257	8.0557	14.0621	2.11496	8.07758	0.14423	12	12
CNGA3	0.930613	7.3984	9.07024	7.34277	8.99515	8.93409	6.18551	8.96462	1.176	5.44204	0.20134	24	24
CNGA4	1.05955	2.60175	2.15153	3.59286	8.4096	9.27957	2.35142	8.84459	0.902932	4.03298	0.18334	24	24
CNGB1	1.77399	11.6471	12.7056	10.4722	16.1548	14.9354	9.1497	15.5451	2.32541	9.00673	0.26917	29	29
CNKSR1	1.24429	2.64332	4.3633	5.94597	11.1591	14.3199	3.54922	12.7395	1.71684	6.00185	0.35249	14	14
CNOT1	0.311728	2.76341	4.6031	3.79066	6.12271	5.28221	2.86723	5.70246	0.953347	3.17434	0.01498	8	8
CNOT10	1.36821	5.02049	4.82008	5.99422	18.7539	20.0257	4.30075	19.3898	1.35138	8.34731	0.05696	8	8
CNOT11	1.48812	3.63569	2.82973	6.97988	13.4972	15.5198	3.73335	14.5085	1.16654	6.46947	0.03773	8	8
CNOT2	0.569648	0.500369	0.377821	0.777693	8.40645	11.0982	0.556383	9.75232	0.633553	3.64742	0.0001	8	8
CNOT3	0.503416	3.72567	2.23091	3.52501	7.93675	6.59477	2.49625	7.26576	0.697474	3.4865	0.04568	8	8
CNOT4	0.459349	3.58766	3.462	3.65108	3.09548	4.04942	2.79002	3.57245	0.632635	2.3317	0.13827	8	8
CNOT6	1.25082	2.16844	2.12238	4.98219	15.2226	18.0142	2.63096	16.6184	1.32759	6.85898	0.0474	8	8
CNOT7	0.29349	1.52252	1.8204	1.18944	1.31554	0.674791	1.20646	0.995166	0.308361	0.836663	0.0001	8	8
CNOT8	1.41964	3.6731	3.47661	3.89028	12.9525	16.4529	3.11491	14.7027	0.963791	6.26047	0.0001	8	8
CNPY3	1.76932	6.29513	7.34051	8.05241	15.2687	12.8777	5.86434	14.0732	1.22255	7.05336	0.10679	8	8
CNR1	0.253764	1.96148	3.24798	2.13033	3.64074	2.65373	1.89839	3.14724	0.512606	1.85274	0.00841	47	48
CNR2	2.37148	17.2377	18.1588	14.5109	16.3948	19.0428	13.0697	17.7188	3.37971	11.3894	0.23551	21	21
CNTFR	0.116976	1.28988	1.13087	1.29763	1.85249	1.43834	0.958841	1.64541	0.228663	0.944306	0.06758	65	65
CNTN1	0.940539	6.67265	7.25616	5.1587	8.50414	10.0319	5.00701	9.268	1.39944	5.22482	0.069	16	16
CNTN2	1.47647	10.0276	10.2523	8.51254	12.0411	14.3462	7.56722	13.1937	1.81799	7.52629	0.07686	6	6
CNTN6	1.1475	8.68135	10.0392	6.18789	9.95225	11.4962	6.514	10.7242	1.3553	6.19783	0.16549	3	3
CNTNAP1	0.741156	3.24481	3.77642	5.02844	5.9928	8.17964	3.19771	7.08622	0.610718	3.63155	0.04385	4	4
CNTRL	1.55197	11.5355	10.1806	10.6118	11.2483	12.0863	8.46997	11.6673	1.9883	7.37518	0.35236	140	140
COASY	1.37034	5.1852	5.15154	6.81357	12.425	13.7636	4.63016	13.0943	1.53348	6.41931	0.15519	8	12
COL10A1	0.261438	2.24238	2.09386	1.61521	2.73611	2.6328	1.55322	2.68445	0.341109	1.52626	0.22368	142	142
COL11A1	0.259201	2.00039	2.70114	2.27743	3.46192	3.48653	1.80954	3.47422	0.437519	1.9071	0.05097	147	147
COL12A1	0.226677	2.64009	2.23026	2.40996	2.59935	2.80925	1.87675	2.7043	0.524778	1.70194	0.10078	142	142
COL13A1	1.1242	4.8889	6.16494	6.52068	11.2378	9.57218	4.67468	10.405	1.12909	5.40292	0.2765	141	141
COL14A1	0.507062	1.88195	5.98283	5.73287	6.75683	8.87783	3.52618	7.81733	0.861374	4.06829	0.11376	142	142
COL15A1	1.83081	11.4409	12.1417	10.8511	16.3891	14.0723	9.06613	15.2307	2.28004	8.85896	0.32157	142	142
COL16A1	0.820542	9.46281	11.0086	6.55102	12.7168	12.7457	6.96075	12.7312	1.86114	7.18437	0.23046	142	142
COL19A1	0.443443	1.93868	4.99842	3.88546	6.46046	7.53659	2.8165	6.99852	0.888163	3.56773	0.36139	142	142
COL1A1	0.0285251	0.413286	0.526158	0.204603	0.48406	0.418161	0.293143	0.451111	0.0785919	0.274282	0.09262	147	147
COL20A1	0.428034	2.07981	2.29267	2.00702	1.28957	2.27596	1.70189	1.78277	0.37512	1.28659	0.20517	142	142
COL21A1	0.798853	6.027	5.25173	5.15101	7.2598	7.98792	4.30715	7.62386	1.06372	4.33157	0.18253	142	142
COL23A1	1.10574	6.8745	8.68198	7.29947	9.81132	10.0888	5.99042	9.95007	1.29415	5.74488	0.23376	144	144
COL24A1	1.62652	11.0834	12.2105	9.43349	14.0419	15.1412	8.58847	14.5916	2.33465	8.50489	0.37538	146	146
COL25A1	0.238987	1.96765	2.20869	2.52357	2.99633	2.61334	1.73472	2.80484	0.42238	1.65398	0.30788	141	141
COL4A1	0.810221	5.50652	7.38681	5.10815	7.87571	6.70796	4.70293	7.29183	1.15433	4.38303	0.17269	151	151
COL4A3	0.853949	3.1177	4.60761	4.2233	8.62079	8.50822	3.20064	8.56451	1.0894	4.28485	0.43585	154	154
COL4A5	0.512958	1.16257	0.638698	1.58286	4.10447	6.48054	0.974271	5.2925	0.549985	2.27225	0.19437	151	151
COL4A6	0.228944	1.85372	1.93587	1.89885	2.07245	2.43083	1.47934	2.25164	0.328386	1.35312	0.41194	151	151
COL5A2	0.686539	5.47236	6.15963	3.58113	4.62911	6.41706	3.97491	5.52308	0.882596	3.4602	0.04508	141	141
COL6A2	1.09876	5.08955	6.72144	6.70143	8.02188	8.04682	4.90279	8.03435	0.971568	4.63624	0.05691	149	149
COL6A3	0.671103	5.1835	4.63201	4.1587	6.3455	6.64191	3.66133	6.4937	1.04678	3.73394	0.16224	149	149
COL7A1	0.0780425	0.690163	0.362481	0.480472	0.52559	0.921059	0.40279	0.723325	0.101089	0.409068	0.38782	147	147
COL8A1	0.353244	2.8891	2.61347	3.01385	4.23106	4.09971	2.21741	4.16538	0.597218	2.32667	0.14492	142	142
COL8A2	0.373123	2.09859	3.53869	4.21408	9.67351	9.96292	2.55612	9.81822	0.714289	4.36288	0.06197	142	142
COL9A1	0.516934	3.70235	3.45892	3.30693	5.45636	4.71512	2.74628	5.08574	0.71948	2.8505	0.21501	151	151
COL9A2	1.38248	10.4203	9.38114	9.0876	9.25693	11.5356	7.56789	10.3963	1.83922	6.60113	0.18795	151	151
COLGALT1	1.85675	4.12531	2.79956	3.66595	14.3945	15.2335	3.11189	14.814	1.64782	6.52457	0.04165	45	45
COLGALT2	0.649561	5.14585	5.75943	5.06052	5.57189	5.21625	4.15384	5.39407	0.971376	3.50643	0.10225	45	45
COPA	1.406	13.92	12.8638	9.68933	9.05327	10.5432	9.46979	9.79822	1.52563	6.93122	0.04137	48	48
COPB1	1.32998	9.53031	11.7193	7.9606	9.13596	10.1393	7.63504	9.63765	1.45772	6.24347	0.02895	16	16
COPB2	0.567716	2.78222	3.94586	3.40996	4.19642	4.10719	2.67644	4.15181	0.605599	2.47795	0.03727	16	16
COPE	0.599648	5.62609	7.23623	5.8225	6.43424	8.02993	4.82112	7.23208	1.18778	4.41366	0.0246	16	16
COPG1	1.62947	7.01498	8.31663	7.85098	15.0087	17.0406	6.20301	16.0246	1.24706	7.82491	0.01029	16	16
COPRS	1.01307	2.8395	5.52395	7.07285	10.0921	13.9296	4.11234	12.0109	2.34999	6.15773	0.95439	20	20
COPZ1	1.71652	2.16032	2.1665	3.32786	18.2093	22.5274	2.3428	20.3683	1.39538	8.0355	0.0001	16	16
COQ2	1.56973	13.045	16.607	13.1793	13.8514	17.5335	11.1002	15.6924	2.25832	9.68367	0.45141	0	2
COQ3	1.25115	11.2295	13.2515	10.4707	11.3577	14.7287	9.05072	13.0432	2.17653	8.09014	0.61007	0	4
COQ5	1.96691	12.8191	16.0312	13.7284	11.8886	13.5426	11.1364	12.7156	2.83109	8.89437	0.37369	0	2
COQ6	2.56164	5.71551	5.88148	5.32096	16.7107	18.2599	4.8699	17.4853	1.46461	7.93994	0.16919	0	3
COX10	1.16216	3.5217	2.72121	3.54216	9.62077	9.52064	2.73681	9.57071	0.734291	4.34727	0.22945	3	4
COX15	1.37797	10.3297	11.7529	9.82805	9.28945	13.9555	8.32217	11.6225	2.00083	7.31516	0.21709	1	2
COX18	0.981152	6.98058	8.84091	9.00185	7.80013	11.1667	6.45112	9.4834	1.70823	5.88092	0.45344	1	1
COX20	1.74442	4.42628	3.45261	3.67841	15.1673	16.7047	3.32543	15.936	0.961375	6.74093	0.72393	1	1
COX4I1	1.02371	1.31123	1.14492	2.13008	7.07348	8.85302	1.40248	7.96325	0.637863	3.33453	0.27281	1	1
COX7B	2.43539	7.53752	5.15669	5.67443	13.9702	17.75	5.20101	15.8601	0.990549	7.35055	0.56274	1	1
COX8A	1.4648	3.16861	2.19869	4.07887	19.2368	18.9806	2.72775	19.1087	1.95879	7.93174	0.60711	1	1
CP	0.88495	5.36472	7.71783	7.12848	5.8115	8.02951	5.274	6.92051	1.17327	4.45592	0.29022	1	1
CPA3	1.2847	8.29999	10.3496	6.55045	11.8309	10.6332	6.62119	11.232	1.29901	6.38408	0.39914	1	1
CPB1	1.44941	11.4237	12.983	9.78148	15.0018	15.4607	8.9094	15.2313	2.13206	8.75757	0.54793	1	1
CPB2	0.498421	0.508492	0.551102	0.894962	4.22812	5.52494	0.613244	4.87653	0.377477	1.95575	0.4788	1	1
CPE	0.659307	2.17013	3.30024	4.36433	5.21113	7.59807	2.6235	6.4046	0.66882	3.23231	0.03788	2	2
CPEB1	0.245938	1.79492	1.98725	1.08848	2.48194	3.02317	1.27915	2.75255	0.423155	1.48495	0.139	4	4
CPEB2	0.316557	0.1163	0.129446	0.465586	3.9922	4.52197	0.256972	4.25708	0.165588	1.55988	0.01832	4	4
CPEB3	0.580524	4.33278	5.56396	4.30302	5.81655	7.39233	3.69507	6.60444	1.20634	3.83529	0.05707	4	4
CPEB4	0.571665	0.828282	1.01004	1.91117	4.90529	6.87245	1.08029	5.88887	0.470189	2.47978	0.03703	4	4
CPOX	0.950462	5.76414	5.50994	6.17055	6.06754	7.78277	4.59877	6.92515	1.09924	4.20772	0.34865	2	4
CPS1	1.16101	2.3537	2.5417	3.3316	8.55885	9.21092	2.347	8.88488	0.708129	3.98	0.11923	10	14
CPSF1	0.236813	1.73165	1.73836	2.30735	1.94836	1.0127	1.50354	1.48053	0.255563	1.07988	0.01522	248	250
CPSF3	1.7144	4.65216	3.39899	4.89674	13.4905	14.9717	3.66557	14.2311	1.13681	6.34449	0.01444	248	250
CPSF4	1.52078	2.77628	2.54327	4.43441	11.904	14.6815	2.81868	13.2928	1.19898	5.77014	0.00572	3	3
CPT1A	1.22996	5.04293	10.2601	8.10485	9.89534	11.4623	6.15946	10.6788	1.56489	6.13439	0.10401	8	11
CPT1C	0.932108	5.35174	7.66557	6.06676	8.2953	8.47808	5.00404	8.38669	1.05414	4.81496	0.08584	8	9
CPT2	1.26585	2.05628	1.63101	4.19286	11.0997	12.9038	2.2865	12.0018	1.02983	5.10604	0.21713	6	11
CRABP1	1.24021	6.62003	8.83974	8.69319	10.9278	9.29472	6.34829	10.1113	1.68766	6.04908	0.0001	5	5
CRABP2	0.629633	1.1005	4.46764	5.7776	8.04816	8.55436	2.99384	8.30126	0.971275	4.08879	0.05624	5	5
CRADD	1.14041	2.71915	1.45352	2.02682	11.4556	13.117	1.83497	12.2863	0.819057	4.98011	0.19469	43	43
CRB3	0.579697	2.58834	2.27628	3.30456	7.91139	9.51594	2.18722	8.71367	0.835692	3.91219	0.52974	1	1
CRCP	2.23672	3.16908	2.52246	3.64302	19.1342	22.2646	2.89282	20.6994	1.73564	8.44262	0.14967	73	73
CREB1	1.27493	2.13596	1.4763	1.93777	8.80799	9.72074	1.70624	9.26437	0.693555	3.88806	0.01534	132	136
CREB3	1.16098	2.94428	2.93139	3.76259	8.21859	9.509	2.69981	8.86379	0.693803	4.0858	0.76168	91	91
CREB3L1	1.42342	7.02538	8.62428	7.29314	12.2647	13.435	6.09155	12.8498	1.63924	6.86021	0.06099	26	26
CREB3L2	0.860371	5.2829	7.0883	6.14781	7.57292	6.65089	4.84484	7.11191	1.29358	4.41678	0.09429	26	26
CREB3L3	1.56478	12.1641	12.7611	13.1887	15.1499	17.2507	9.91967	16.2003	2.24313	9.45437	0.26892	26	26
CREB3L4	1.14715	5.10264	5.01061	6.13533	8.71725	10.0448	4.34894	9.38103	0.843441	4.8578	0.44314	91	91
CREM	1.72421	5.27511	4.28267	5.3376	16.1308	16.989	4.1549	16.5599	0.993398	7.23607	0.45933	57	57
CRH	0.257454	1.75773	3.77143	4.53214	5.13263	6.57681	2.57969	5.85472	0.510185	2.98153	0.2295	19	19
CRHR1	0.689804	4.3889	5.80478	7.20383	10.4112	11.1545	4.52183	10.7828	1.12446	5.47638	0.07264	29	29
CRK	1.41303	10.5194	12.0914	8.54209	11.3842	11.5642	8.14147	11.4742	2.16999	7.26188	0.00907	224	227
CROT	0.734736	0.67413	1.63442	2.01359	5.41282	7.37898	1.26422	6.3959	0.633085	2.7644	0.31477	0	1
CRTAP	2.0406	6.17488	4.0652	6.18456	15.6711	17.7186	4.61631	16.6949	1.58735	7.63284	0.03972	46	46
CRTC2	0.307585	0.313425	0.494943	1.19109	3.86181	4.42094	0.576759	4.14137	0.289936	1.66936	0.2746	33	35
CRY1	0.84221	6.23684	7.61761	6.99405	7.98058	9.18214	5.42268	8.58136	1.40388	5.13597	0.08608	25	26
CRY2	1.70337	4.64013	5.45276	7.41987	21.1778	20.1245	4.80403	20.6511	1.19482	8.88333	0.06484	24	24
CRYL1	0.386244	3.18366	3.27078	2.29668	3.11249	3.78593	2.28434	3.44921	0.488765	2.07411	0.10443	1	2
CRYM	1.25587	8.92795	11.0393	11.2946	14.535	17.0926	8.12944	15.8138	2.05736	8.66687	0.084	0	1
CS	0.947703	7.99633	8.86861	8.41965	10.1291	12.2613	6.55807	11.1952	1.37634	6.37654	0.11185	7	11
CSAD	1.07426	8.15461	10.6185	8.04538	14.3225	14.365	6.97318	14.3437	1.72513	7.68069	0.20503	7	10
CSF1	0.923139	1.1547	1.67028	3.85189	7.28965	8.96297	1.9	8.12631	0.817974	3.61476	0.67306	145	145
CSF1R	1.07305	8.09588	8.44996	6.64991	7.45448	9.18129	6.0672	8.31789	1.34797	5.24435	0.27908	300	303
CSF2	0.307008	3.2776	3.90431	2.48673	5.17498	4.39353	2.49391	4.78426	0.54169	2.60662	0.7061	158	159
CSF3R	1.1926	2.22595	2.5353	3.8373	10.3979	10.1982	2.44779	10.2981	0.725013	4.49029	0.36523	162	162
CSGALNACT1	0.630131	4.82168	5.51168	5.95364	7.76673	8.416	4.22928	8.09137	0.973189	4.43128	0.05775	16	16
CSK	1.62748	4.73363	4.75232	8.66849	14.638	16.6914	4.94548	15.6647	1.51628	7.37549	0.01339	122	122
CSNK1G1	0.248283	0.234256	0.29193	0.661952	1.63304	2.01087	0.359105	1.82196	0.142807	0.774623	0.05742	22	22
CSNK1G3	1.81691	14.3007	14.2039	12.4247	13.671	15.0727	10.6866	14.3718	2.34527	9.13455	0.01461	15	15
CSNK2A1	0.649432	6.20695	5.82962	6.53251	6.14629	6.63567	4.80463	6.39098	1.14094	4.11218	0.01625	39	39
CSNK2B	1.00669	1.64659	1.30275	1.66263	4.56144	6.42084	1.40467	5.49114	0.446839	2.44755	0.16438	59	59
CSPG5	1.01509	7.12378	6.76212	6.26151	7.74338	8.07616	5.29062	7.90977	1.38047	4.86029	0.14532	20	20
CSTF1	1.77964	6.30402	4.8747	4.67098	10.8963	13.2944	4.40734	12.0953	1.08329	5.86199	0.0001	223	225
CSTF2	0.728697	0.459001	0.820481	1.67679	7.81098	8.29383	0.921244	8.05241	0.472142	3.1486	0.08004	223	225
CSTF3	0.625185	7.05701	7.34103	6.49569	6.93878	8.15698	5.37973	7.54788	1.33436	4.75399	0.0001	223	225
CTCF	1.69094	1.69275	1.3568	3.28376	12.2535	14.984	2.00606	13.6188	0.844042	5.48962	0.11716	5	5
CTDNEP1	0.406556	0.653714	0.658574	1.07878	2.97039	4.88092	0.699406	3.92565	0.445952	1.69034	0.0001	3	3
CTDP1	0.769288	3.35628	3.59181	3.77839	8.14742	9.59315	2.87394	8.87028	0.712346	4.15219	0.11577	76	82
CTDSP1	1.45105	6.37736	5.71633	6.23014	10.5087	12.3937	4.94372	11.4512	0.94623	5.78038	0.04208	3	3
CTDSPL	0.274647	1.2753	2.64185	3.13423	4.35446	4.81855	1.83151	4.58651	0.458753	2.29226	0.21631	3	3
CTGF	0.039543	0.308739	0.396503	0.364851	0.49975	0.811728	0.277409	0.655739	0.07449	0.335879	0.08197	81	81
CTH	1.62981	4.2828	3.53515	4.42655	12.4304	14.1779	3.46858	13.3042	0.977411	5.91672	0.28105	12	22
CTHRC1	0.577285	3.69719	2.82699	4.8475	5.29474	6.89894	2.98724	6.09684	0.688971	3.25768	0.09526	6	6
CTLA4	1.08475	10.418	10.8582	6.69475	11.4622	12.3492	7.26393	11.9057	1.87259	7.01408	0.26029	35	35
CTNNA1	2.32827	5.60886	3.14258	7.26726	21.5919	23.4027	4.58674	22.4973	1.77352	9.6192	0.04165	179	182
CTNNBIP1	0.76679	5.15144	6.85827	4.70686	5.65625	8.99612	4.37084	7.32618	1.05911	4.25204	0.15953	2	2
CTNNBL1	3.04299	6.79018	7.34289	9.78422	23.8879	26.5172	6.74007	25.2026	2.10486	11.3492	0.0292	222	224
CTNND1	1.4211	1.0833	1.01873	2.36168	9.42672	13.0004	1.4712	11.2136	1.01065	4.56514	0.05171	125	126
CTPS1	1.76956	5.63489	4.63267	6.95739	28.6408	24.132	4.74863	26.3864	1.78279	10.9726	0.07937	67	72
CTPS2	1.25337	10.4992	9.28008	10.1366	9.97622	13.3578	7.79231	11.667	1.5327	6.99734	0.24822	67	70
CTRC	1.83068	16.4977	16.539	11.7909	20.4524	19.2771	11.6646	19.8647	2.48577	11.3384	0.19609	1	1
CTSA	1.00761	1.60901	2.21558	4.52511	8.51923	9.44656	2.33933	8.9829	0.776668	4.03296	0.09909	13	13
CTSB	0.694797	5.6835	4.73178	4.64815	5.30026	5.82675	3.93956	5.56351	0.7668	3.42329	0.09536	16	16
CTSC	1.16759	9.95153	11.6084	9.46185	10.5544	10.8551	8.04734	10.7047	1.58883	6.7803	0.29117	13	13
CTSE	0.604405	5.10886	7.16047	6.87179	9.23301	8.15103	4.93638	8.69202	0.911137	4.84651	0.13363	13	13
CTSF	1.5105	6.37329	10.0862	10.7379	11.8416	12.7191	7.17696	12.2804	1.54559	7.00097	0.21837	13	13
CTSG	0.932723	7.43699	9.07455	8.11732	8.93436	9.76439	6.39039	9.34938	1.29508	5.67828	1.01413	7	7
CTSH	1.44774	9.66923	11.6622	9.84773	10.9276	13.0041	8.15674	11.9659	1.79499	7.30587	0.15025	13	13
CTSK	2.2906	15.2476	19.0669	14.0046	18.9785	21.0738	12.6525	20.0262	3.42827	12.0356	0.18302	18	18
CTSS	1.60887	11.3929	13.1924	12.0831	13.774	15.4175	9.56932	14.5958	2.38884	8.85131	0.26578	24	24
CTSZ	0.543095	4.75727	5.25676	3.7709	4.68063	6.26905	3.582	5.47484	0.942502	3.33312	0.20303	43	43
CTTN	2.44984	6.64217	6.11162	9.42863	22.3202	23.6332	6.15807	22.9767	1.93814	10.3576	0.19414	74	76
CUBN	1.22812	7.21149	10.2317	9.09108	13.4714	8.69848	6.94061	11.0849	1.42443	6.48333	0.28378	10	10
CUL2	1.15174	9.24003	10.9595	9.77407	7.80526	12.0024	7.78134	9.90382	1.76595	6.48371	0.00884	312	320
CUL3	0.686609	5.46689	5.856	5.69897	5.91394	6.30194	4.42712	6.10794	1.20811	3.91439	0.00629	363	371
CUL5	1.69959	1.85294	1.07501	1.73025	17.7637	18.936	1.58945	18.3498	1.09323	7.01084	0.00518	353	362
CUL7	0.486442	4.10331	5.0889	4.33554	4.60724	5.45181	3.50355	5.02952	1.06278	3.19862	0.19914	306	314
CWC15	1.12658	10.473	11.6219	8.50717	9.49828	11.6092	7.93217	10.5538	1.89369	6.7932	0.0001	222	224
CX3CL1	2.05176	15.8647	15.0611	14.9291	22.0318	21.5077	11.9767	21.7697	2.58173	12.1094	0.46436	141	141
CX3CR1	1.22194	8.29044	9.55639	6.97081	10.8795	9.59967	6.50989	10.2396	1.32704	6.0255	0.28709	145	147
CXCL10	0.863016	4.95539	9.56864	7.1645	10.5636	10.8067	5.63789	10.6852	1.70762	6.01023	0.53817	180	180
CXCL11	0.822539	7.37748	9.47562	4.60771	8.16034	11.3737	5.57084	9.76701	1.57822	5.63869	0.39389	174	174
CXCL12	0.123978	0.55674	0.658954	0.310838	1.12351	1.14956	0.412628	1.13653	0.109344	0.552834	0.40028	280	281
CXCL13	0.976941	6.91211	8.09041	7.40098	11.4559	11.3843	5.84511	11.4201	1.83702	6.3674	1.42995	168	168
CXCL14	0.701376	4.09822	6.09752	3.89197	5.47656	5.74675	3.69727	5.61166	0.840045	3.38299	0.0109	141	141
CXCL6	0.174896	2.25735	2.03689	1.47093	2.32191	2.26981	1.48502	2.29586	0.35884	1.3799	0.61336	162	162
CXCL8	0.991713	4.97468	5.94511	5.28365	8.79525	8.60536	4.29879	8.70031	0.858485	4.61919	0.39534	241	243
CXCR1	0.69206	8.21622	7.42948	7.94252	10.1804	10.3124	6.07007	10.2464	1.37476	5.89708	0.33463	178	180
CXCR2	0.921307	9.14448	7.85162	7.40397	9.23192	10.282	6.33034	9.75695	1.57056	5.88595	0.42722	180	182
CXCR4	0.66921	2.25708	3.46112	2.96334	7.74991	6.82438	2.33769	7.28714	0.720387	3.44841	0.05709	228	231
CXCR5	1.16604	10.2876	10.2028	10.0485	10.9865	11.9725	7.92622	11.4795	1.84846	7.08472	0.12606	166	168
CXCR6	1.01147	8.92373	9.31294	8.67106	7.84688	12.811	6.9798	10.3289	1.16818	6.15897	0.29037	166	168
CXXC4	0.151899	0.834228	1.14588	0.98062	1.1532	0.900577	0.778157	1.02689	0.211544	0.672196	0.0001	3	3
CYBA	1.47446	4.09992	6.92178	7.4602	8.22707	12.0981	4.98909	10.1626	1.95642	5.7027	0.04771	17	21
CYBB	0.222312	2.41663	1.83567	1.89466	2.64433	3.60131	1.59232	3.12282	0.407483	1.70754	0.26588	19	23
CYC1	1.58347	2.49194	1.67649	4.51228	15.4353	16.0653	2.56605	15.7503	1.54397	6.62011	0.26473	1	1
CYFIP2	0.726914	3.19751	4.04137	4.17474	7.71255	6.93409	3.03513	7.32332	0.845625	3.73469	0.00158	41	41
CYLD	0.67389	5.16023	7.4381	8.70418	9.47886	10.1704	5.4941	9.82462	0.955082	5.4246	0.04154	13	13
CYP19A1	0.977083	6.00687	5.94856	4.38942	6.98239	8.30536	4.33048	7.64388	1.08795	4.3541	0.2375	0	6
CYP1B1	0.249379	1.70961	1.85078	2.35397	2.15591	2.02222	1.54094	2.08907	0.421358	1.35045	0.20226	33	33
CYP26B1	0.305405	1.67387	1.71033	1.75025	2.69832	1.8897	1.35997	2.29401	0.3702	1.34139	0.01541	47	47
CYP27B1	0.180077	0.94759	1.75466	2.37033	1.53821	2.88996	1.31316	2.21409	0.341118	1.28946	0.16566	0	1
CYP2J2	1.85163	12.3537	14.1497	10.4242	14.7639	16.7052	9.69481	15.7346	2.5126	9.31399	0.3975	86	87
CYP2U1	0.749368	1.03722	2.96314	5.80254	8.97523	10.7957	2.63807	9.88546	1.09322	4.53891	0.17945	41	43
CYP39A1	1.1512	7.58023	8.15506	5.78317	8.79038	9.57103	5.66742	9.18071	1.37833	5.40882	0.42399	1	2
CYP46A1	1.69289	2.8286	2.38576	5.55864	15.0464	10.5125	3.11647	12.7794	1.0634	5.6531	0.05435	4	5
CYP7B1	0.443312	2.75522	3.05361	2.76353	1.77839	4.21647	2.25392	2.99743	0.593733	1.94836	0.45823	0	4
CYR61	0.460149	1.39283	1.32677	1.52056	4.01261	5.94224	1.17508	4.97742	0.425622	2.19271	0.10081	30	30
CYSLTR1	0.528847	3.7517	3.08256	3.96795	5.67625	5.37671	2.83276	5.52648	0.811322	3.05685	0.25828	25	25
CYTH1	1.01751	6.76108	6.705	8.77388	6.81804	9.63683	5.81437	8.22744	1.3857	5.1425	0.0098	15	15
CYTH2	0.880397	1.19272	0.80778	1.80942	8.50167	7.37936	1.17258	7.94051	0.539686	3.21759	0.00527	22	22
CYTH3	0.104779	0.708867	1.10148	0.287251	0.732992	0.576143	0.550594	0.654567	0.105333	0.436832	0.0001	16	16
D2HGDH	1.95917	1.90828	1.63559	3.18265	14.8464	16.6159	2.17142	15.7312	1.21091	6.37116	0.09199	0	1
DAAM1	0.773103	0.929349	0.790169	1.65762	5.6775	7.70626	1.03756	6.69188	0.455725	2.72839	0.0795	10	10
DAAM2	0.66635	3.42281	4.31039	4.38714	3.96857	7.06769	3.19667	5.51813	0.799933	3.17158	0.03292	6	6
DAB1	1.48368	10.944	12.2415	10.2573	11.7453	12.9836	8.73162	12.3644	2.03749	7.71118	0.0929	27	27
DAB2IP	1.37711	7.45498	8.9135	8.03411	11.4332	12.3257	6.44492	11.8795	1.33472	6.55304	0.02081	3	3
DAD1	1.46447	11.7184	11.5941	11.2127	12.725	14.0922	8.99744	13.4086	1.59889	8.00163	0.0001	4	4
DAGLA	0.704847	2.68016	3.53612	6.22324	9.00818	8.91301	3.28609	8.96059	0.938214	4.39497	0.01591	1	1
DAGLB	1.73937	14.1035	15.1236	16.5809	12.925	16.8081	11.8868	14.8665	2.76545	9.8396	0.07288	1	1
DAO	2.39255	15.894	18.8857	14.5079	20.2105	20.958	12.92	20.5843	3.23351	12.2459	0.2581	12	16
DAP3	2.09843	4.6723	1.99163	3.74932	12.888	13.8794	3.12792	13.3837	0.92884	5.81349	0.25804	1	1
DAPK1	1.13159	2.5446	3.33516	3.7267	11.7451	11.4444	2.68451	11.5947	1.18077	5.15334	0.0421	6	6
DAPK2	0.895038	7.51582	8.48535	7.92258	9.71511	10.2297	6.2047	9.9724	1.57233	5.91648	0.06231	6	6
DAPK3	1.50212	8.14068	12.1868	10.2297	10.4244	9.01782	8.01485	9.72109	2.03803	6.59132	0.00971	11	11
DAPP1	0.78732	7.45793	7.7001	5.54617	13.0231	16.1111	5.37288	14.5671	1.38176	7.10724	0.06961	57	57
DARS	1.5459	11.7507	13.0335	9.98438	10.7814	15.1549	9.07862	12.9681	2.3526	8.13311	0.11155	0	1
DARS2	1.11169	1.469	0.922206	1.17029	7.4952	9.29524	1.1683	8.39522	0.610088	3.3912	0.27084	0	1
DAZAP1	1.3757	3.49114	1.95319	4.34698	12.3307	13.7938	2.79175	13.0623	1.15188	5.66863	0.02421	8	8
DBF4	1.569	2.22452	1.32135	2.25454	14.1858	17.0184	1.84235	15.6021	0.902919	6.1158	0.3674	54	54
DBH	0.473071	4.44378	4.98292	3.77058	5.84363	5.23972	3.41759	5.54167	0.82107	3.26011	0.18645	4	9
DBT	1.57238	11.2747	14.0065	10.4526	10.9563	15.1397	9.32654	13.048	2.26812	8.21423	0.23502	18	27
DCC	0.555292	4.62033	4.9115	4.16955	4.79995	6.79583	3.56417	5.79789	0.823311	3.39512	0.06695	104	104
DCK	1.1332	3.55389	3.45822	4.14438	9.19118	9.50398	3.07242	9.34758	0.666207	4.36207	0.58072	37	44
DCLRE1C	0.999037	8.23231	7.48827	7.54723	5.55516	7.64788	6.06671	6.60152	1.04414	4.57079	0.30591	14	15
DCN	0.743767	5.54263	5.96614	4.21727	6.81833	6.62578	4.11745	6.72206	0.95134	3.93028	0.24582	27	27
DCP1B	0.482117	4.84556	5.39574	3.99628	5.43646	5.43917	3.67992	5.43781	0.611995	3.24324	0.37073	8	8
DCT	0.346809	2.57878	2.88077	3.34838	4.32181	3.85943	2.28869	4.09062	0.483343	2.28755	0.29668	0	2
DCTD	0.582814	5.67281	4.59558	5.55621	3.94134	6.86972	4.10186	5.40553	1.0086	3.50533	0.13151	9	14
DCTN2	0.582824	3.82988	4.34985	4.77531	3.05404	3.83387	3.38446	3.44395	0.771462	2.53329	0.12263	242	242
DCTN3	0.968756	2.30301	1.34559	2.07989	6.15133	8.05149	1.67431	7.10141	0.646995	3.1409	0.15254	242	242
DCTN4	1.81637	16.5506	18.4177	13.1483	13.1381	17.0005	12.4832	15.0693	2.91806	10.1569	0.04376	100	100
DCTN6	1.15811	4.48997	3.85835	4.06671	14.3678	16.3052	3.39328	15.3365	0.952305	6.5607	0.01415	114	114
DCX	0.465919	2.95952	3.0611	1.90507	4.68327	5.15262	2.0979	4.91795	0.707717	2.57452	0.05624	5	5
DDB1	0.46319	4.11376	5.20131	4.28399	6.15267	7.90306	3.51556	7.02787	0.914552	3.81933	0.0001	38	38
DDB2	1.50933	2.54239	2.90847	4.16062	19.138	18.8897	2.7802	19.0138	1.41703	7.73702	0.11497	39	39
DDC	1.07501	6.77477	7.22229	6.54882	8.79524	9.30665	5.40522	9.05095	1.41545	5.29054	0.16473	40	48
DDIT3	0.847643	2.68925	2.56514	3.42422	4.90503	5.78435	2.38156	5.34469	0.637368	2.78787	0.2871	11	11
DDIT4	0.987634	0.940903	0.862509	2.85078	10.0166	8.88811	1.41046	9.45235	0.805967	3.88959	0.05818	9	9
DDO	0.76467	8.62997	10.8092	8.65936	11.8268	11.9647	7.2158	11.8958	1.32171	6.81109	0.24187	7	8
DDOST	0.313138	2.14204	2.3741	2.16788	2.17679	1.84032	1.74929	2.00856	0.442685	1.40018	0.07237	209	211
DDR1	0.39549	0.625337	1.05219	1.06368	5.42205	5.69914	0.784173	5.5606	0.576662	2.30714	0.04324	267	270
DDR2	1.24659	8.1751	8.98474	8.30468	8.70333	10.6553	6.67778	9.67931	1.52513	5.96074	0.04216	266	269
DDX20	2.08475	5.76301	4.33344	6.33172	14.5459	17.169	4.62823	15.8575	0.893755	7.12648	0.38591	71	71
DDX39B	0.810541	7.74795	7.93885	8.27652	7.91815	9.06696	6.19347	8.49255	1.0604	5.2488	0.03874	1	1
DDX41	0.656064	1.22035	1.34857	2.19817	3.71281	5.44441	1.35579	4.57861	0.473793	2.13606	0.05436	9	9
DDX5	0.239223	1.19776	1.16783	0.855314	1.42232	0.95118	0.865031	1.18675	0.14486	0.732213	0.01158	1	1
DDX54	1.00025	5.61386	9.8115	7.60902	7.51415	9.98443	6.00866	8.74929	1.44509	5.40101	0.1026	2	2
DDX58	1.23121	10.0896	9.39258	9.18695	10.231	10.3042	7.47508	10.2676	2.01331	6.58533	0.34092	50	50
DDX6	1.44447	10.3229	12.5794	9.01658	11.7223	11.3114	8.34083	11.5169	2.17135	7.34301	0.02201	8	8
DEF6	0.763765	2.33214	3.46414	4.52001	6.13767	5.44798	2.77001	5.79282	0.57018	3.04434	0.06961	2	2
DEGS1	2.30085	6.92292	5.46479	8.34959	19.4232	19.1482	5.75954	19.2857	1.51673	8.85399	0.22976	22	23
DEGS2	0.243556	2.78893	1.55514	1.34464	2.92242	3.48342	1.48307	3.20292	0.449062	1.71168	0.03844	22	25
DEPDC7	0.920577	2.89783	4.86992	5.65751	8.88438	12.6284	3.58646	10.7564	0.934508	5.09245	0.27753	18	18
DEPTOR	1.33772	2.65832	4.51822	7.30553	18.2619	17.0203	3.95495	17.6411	1.17682	7.59095	0.03117	31	31
DERA	1.38761	2.09646	1.55675	3.46742	9.10795	11.5676	2.12706	10.3378	1.03915	4.50133	0.09016	6	8
DERL1	0.620219	5.85412	6.34775	4.34735	6.19624	7.88285	4.29236	7.03955	1.09554	4.14248	0.17195	1	1
DERL2	1.55852	0.929938	1.39741	3.56029	7.90329	11.336	1.86154	9.61963	0.793929	4.0917	0.0001	20	20
DET1	1.44874	10.4598	12.7733	8.93161	10.4925	11.7589	8.40338	11.1257	1.93788	7.15565	0.04475	306	314
DFFA	0.997272	10.1313	11.0953	11.4406	11.9923	15.0179	8.41612	13.5051	2.20006	8.04043	0.42753	18	18
DFFB	0.634864	2.57709	3.11104	3.61734	5.92463	7.33216	2.48508	6.62839	0.600716	3.23806	0.17918	22	22
DGAT2	1.72485	4.26251	4.13314	7.41151	13.4572	14.4794	4.383	13.9683	1.4904	6.6139	0.05954	32	35
DGKA	0.642235	1.25181	1.11017	1.9831	4.88827	6.53132	1.24683	5.70979	0.458301	2.47164	0.09875	43	46
DGKB	0.854001	7.87365	6.90975	4.13345	8.72777	9.72091	4.94271	9.22434	1.37928	5.18211	0.06085	43	45
DGKD	0.619298	3.87661	4.664	4.73449	6.08006	7.09288	3.4736	6.58647	1.03058	3.69688	0.05349	43	45
DGKE	1.14473	2.09986	2.55417	3.79344	11.392	9.80685	2.39805	10.5994	0.932051	4.64318	0.08292	43	45
DGKG	0.999574	6.95171	9.363	7.79007	10.5897	11.1133	6.27609	10.8515	1.58057	6.23604	0.1251	43	45
DGKH	1.08422	2.51585	2.87926	4.19477	13.1074	12.6101	2.66853	12.8588	0.916468	5.48125	0.06222	43	45
DGKI	0.378529	2.94943	3.295	1.72515	4.56401	4.15136	2.08703	4.35769	0.660138	2.36828	0.06593	43	45
DGKZ	1.24572	6.36385	7.65016	6.10386	9.7605	13.1937	5.3409	11.4771	1.56301	6.12701	0.06306	56	58
DGUOK	1.75065	2.67163	2.05821	2.87719	16.5206	15.3192	2.33942	15.9199	1.16926	6.47618	0.49415	1	6
DHCR24	1.68318	13.549	12.8221	11.0281	10.9857	15.5373	9.77059	13.2615	2.19914	8.41042	0.03448	17	30
DHCR7	1.03135	8.77777	9.21801	8.15538	8.76564	11.9368	6.79563	10.3512	1.70534	6.28407	0.07076	17	24
DHDDS	1.32463	2.11593	2.59119	2.61567	8.29056	9.10886	2.16186	8.69971	0.642581	3.83472	0.05378	9	10
DHDH	1.81942	3.66647	9.20361	14.7594	21.1751	19.6189	7.36223	20.397	2.46324	10.0742	0.17765	3	3
DHODH	1.40935	1.7179	2.39488	2.85008	5.69633	7.52259	2.09305	6.60946	0.538704	3.08041	0.17393	2	3
DHPS	1.38965	2.08013	1.25537	2.46541	9.7059	11.9888	1.79764	10.8474	1.13203	4.59235	0.08277	0	1
DHRS3	1.33556	9.12309	9.63652	8.64971	11.7945	9.28471	7.18622	10.5396	1.76701	6.49762	0.01651	10	12
DHRS9	0.707859	4.71738	6.53017	5.25751	7.16777	6.82854	4.30323	6.99816	0.956974	4.08612	0.29412	11	13
DHTKD1	1.97554	3.84646	4.2365	8.25794	16.4286	16.4443	4.57911	16.4365	1.40081	7.47213	0.14831	0	4
DHX36	0.803327	6.49192	7.35001	7.67857	6.13798	6.74122	5.58096	6.4396	1.23237	4.41764	0.09619	1	1
DHX9	2.35993	10.9506	9.57439	8.99191	17.3393	17.126	7.9692	17.2327	1.33273	8.84487	0.06567	225	227
DIAPH1	0.847465	4.71917	5.48475	6.42783	5.04125	5.07262	4.3698	5.05693	0.571687	3.33281	0.23007	13	13
DIAPH2	0.897442	1.77285	1.85409	2.23463	6.59552	6.78063	1.68975	6.68808	0.634208	3.00401	0.14241	5	5
DICER1	0.989314	7.15208	6.22853	5.45499	5.11141	7.56446	4.95623	6.33794	1.15218	4.14878	0.06159	9	9
DIO1	1.78719	4.90942	5.89656	9.01409	14.9578	16.2384	5.40182	15.5981	1.78847	7.59611	0.23374	0	5
DIRAS3	0.51215	2.67448	4.82999	3.45854	5.67884	7.48739	2.86879	6.58311	0.96173	3.47121	0.49383	17	17
DIS3	0.769039	4.97471	7.21816	6.42198	4.68089	6.09134	4.84597	5.38612	1.2821	3.83806	0.14023	34	34
DISP1	0.606793	0.847453	1.94695	2.12777	8.85637	9.05566	1.38224	8.95602	0.708527	3.68226	0.20209	1	1
DISP2	0.505929	0.480937	3.68162	4.29106	4.54823	4.54891	2.23989	4.54857	0.49906	2.42917	0.11355	8	8
DKC1	1.18702	2.69207	2.42819	3.51766	13.2732	15.4906	2.45624	14.3819	0.907649	5.91527	0.07606	24	24
DKK2	0.361704	2.68909	2.86418	2.25629	3.45259	2.41603	2.04282	2.93431	0.489071	1.82207	0.153	18	18
DKK4	0.723373	6.03967	8.13164	7.35657	8.46519	8.31402	5.56281	8.3896	1.37251	5.10831	0.23115	18	18
DLD	1.27836	3.54065	3.32416	4.25321	21.4032	19.3312	3.09909	20.3672	1.35333	8.27321	0.1123	30	45
DLG1	2.06135	15.465	15.8526	14.7527	10.9564	15.6925	12.0329	13.3245	2.8258	9.3944	0.04114	39	42
DLG2	0.31975	2.59918	2.84178	1.91883	2.31565	1.9865	1.91988	2.15108	0.365878	1.47895	0.07125	2	2
DLG4	0.807804	4.83061	5.77176	4.97751	6.58884	6.17734	4.09692	6.38309	0.726912	3.73564	0.0001	52	52
DLGAP1	0.398328	3.54948	4.73719	4.56011	4.78819	5.7407	3.31128	5.26444	0.955598	3.17711	0.01405	4	4
DLGAP5	1.05652	9.32452	9.35856	8.39429	7.57385	8.99716	7.03347	8.2855	1.67558	5.66485	0.52658	1	1
DLL1	0.511886	2.9891	3.78286	3.46512	4.89262	4.87711	2.68724	4.88486	0.62988	2.734	0.0467	35	35
DLX1	0.0576012	0.0742345	0.221287	0.258645	0.9264	0.94512	0.152942	0.93576	0.0677335	0.385479	0.02768	2	2
DMAP1	1.17963	2.77722	4.97215	6.02351	17.5073	18.2483	3.73813	17.8778	1.40778	7.67458	0.0001	12	12
DMD	0.344434	2.98021	2.68143	2.22311	3.24172	3.39513	2.0573	3.31843	0.525715	1.96715	0.19649	13	13
DMGDH	1.10898	8.4673	9.91644	6.7582	10.3102	11.0688	6.56273	10.6895	1.71975	6.324	0.1748	4	7
DNAH1	1.20546	9.69186	11.9337	11.2919	12.8109	14.0146	8.53073	13.4127	2.05545	7.99963	0.10224	20	20
DNAH3	2.0553	15.4236	18.7909	13.9608	18.3073	16.9681	12.5576	17.6377	2.86789	11.0211	0.19561	20	20
DNAH5	0.728889	6.1974	6.03903	4.25306	6.11402	7.86574	4.30459	6.98988	1.06125	4.11858	0.19147	20	20
DNAH6	1.40746	9.44193	11.6661	12.7693	12.0203	15.2517	8.82118	13.636	1.71371	8.05695	0.21525	20	20
DNAH8	2.17441	14.3876	17.08	14.8708	18.8396	20.3427	12.1282	19.5911	2.82512	11.5148	0.14883	20	20
DNAJA1	2.11246	3.70931	2.4922	3.56031	12.3078	18.4151	2.96857	15.3614	1.12604	6.48535	0.0001	1	1
DNAJB6	1.4129	2.10221	2.49794	3.10498	15.0002	14.9364	2.27951	14.9683	1.17812	6.14199	0.27795	1	1
DNAJC3	1.57196	2.75271	1.56426	1.52502	8.53532	10.0672	1.85349	9.30127	0.576534	3.91043	0.08276	5	5
DNAJC5	1.17985	3.39301	4.07781	6.30756	9.27613	11.965	3.73956	10.6206	1.33198	5.23071	0.0001	18	18
DNAJC6	1.52702	8.46534	10.6579	11.9238	13.8516	15.4901	8.14351	14.6708	1.81393	8.20943	0.08889	82	82
DNASE2	1.40629	1.47709	2.13476	3.41488	11.0704	9.09096	2.10826	10.0807	1.09393	4.42763	0.44828	42	42
DNER	0.791224	4.85753	5.34334	4.5918	7.43999	7.18152	3.89598	7.31076	0.91027	4.039	0.09793	8	8
DNM1	1.85517	4.78221	12.3947	15.2334	17.287	19.5551	8.56637	18.4211	1.9706	9.65267	0.00257	145	145
DNM1L	1.94557	1.59163	1.42925	5.27677	11.7602	15.7863	2.56081	13.7733	0.943204	5.75909	0.06063	1	1
DNM2	1.3683	1.65154	1.4801	4.59177	12.2219	17.2819	2.27293	14.7519	1.04175	6.02221	0.01746	173	173
DNM3	0.996089	3.40567	6.75596	6.94131	11.6599	12.9022	4.52476	12.2811	1.29329	6.03304	0.04356	61	61
DNMBP	1.82689	12.7314	14.6035	12.1545	10.902	14.5632	10.3291	12.7326	2.38556	8.48242	0.29789	1	1
DNMT1	0.961911	6.16046	8.34463	9.40744	7.25728	7.92656	6.21861	7.59192	1.45566	5.08873	0.05342	106	109
DNMT3A	0.311829	2.71745	2.29489	2.54599	1.52997	2.87687	1.96754	2.20342	0.364179	1.51171	0.06504	86	88
DNMT3B	1.65467	2.41019	4.27174	8.13078	19.3944	21.2869	4.11685	20.3407	1.87312	8.77689	0.07904	105	107
DNTT	1.70608	11.085	11.318	9.83059	15.1538	14.5271	8.48491	14.8405	2.40312	8.57617	0.2359	4	4
DOCK1	1.22355	4.6712	4.08027	5.07042	11.9663	11.9854	3.76136	11.9758	1.33102	5.68941	0.07327	62	62
DOCK11	0.625448	1.27993	4.00649	5.62889	9.04502	11.3167	2.88519	10.1809	1.24529	4.77045	0.08155	2	2
DOCK2	1.02642	6.93024	7.58599	5.98072	11.3736	12.0913	5.38084	11.7325	1.54629	6.21986	0.04494	11	11
DOCK4	0.396241	4.8857	3.5819	3.23	5.18396	5.11773	3.02346	5.15084	0.671357	2.94855	0.04792	4	4
DOCK6	1.69813	2.67328	4.28799	8.70774	10.1634	15.9772	4.34179	13.0703	1.19288	6.20166	0.06052	2	2
DOCK9	0.533726	6.11415	3.5702	3.34224	7.02237	6.5897	3.39008	6.80604	1.11643	3.77085	0.04483	1	1
DOHH	2.29146	16.2631	16.2217	18.1348	16.8748	19.4469	13.2278	18.1609	3.0942	11.4943	0.07982	0	1
DOK1	0.460778	1.42789	1.33943	2.43348	6.54949	5.75271	1.41539	6.1511	0.4206	2.66237	0.18425	60	60
DOK3	1.48345	10.5158	11.0453	10.8545	12.7664	15.3637	8.47476	14.0651	1.93567	8.1585	0.22658	8	8
DOK4	0.35286	3.32837	3.60212	2.34246	2.91623	4.55642	2.40645	3.73632	0.411934	2.1849	0.0001	9	9
DOK5	1.61597	12.6756	13.5607	10.9678	13.9016	16.9645	9.70501	15.4331	2.06591	9.06799	0.04878	9	9
DOK6	0.807193	4.42652	4.55097	5.30386	6.34491	8.25918	3.77213	7.30205	1.02053	4.03157	0.00617	10	10
DOLK	1.35481	2.143	2.09824	4.64026	12.8874	16.8403	2.55908	14.8639	1.06622	6.16306	0.06949	6	7
DOLPP1	2.05089	5.80329	7.46377	10.5847	15.7579	20.3767	6.47567	18.0673	1.56419	8.70239	0.09451	13	13
DPAGT1	1.2876	1.343	1.30888	1.80973	6.93867	8.43021	1.4373	7.68444	0.381508	3.16775	0.12472	8	9
DPEP1	1.50129	16.1582	17.2255	13.4181	16.7078	17.2012	12.0758	16.9545	2.23584	10.422	0.18381	0	1
DPF2	1.47853	1.80599	2.03944	5.11007	18.1225	21.3082	2.60851	19.7153	1.95592	8.09325	0.00817	2	2
DPH5	1.52039	13.3098	12.3283	10.5094	10.8052	15.4895	9.41697	13.1474	2.20869	8.25767	0.25743	0	3
DPH6	0.341019	2.9352	2.43161	3.03231	2.91686	4.36576	2.18504	3.64131	0.596301	2.14088	0.14997	0	1
DPM1	0.557789	3.90133	5.22325	4.18262	5.74971	7.03199	3.46625	6.39085	0.863922	3.57367	0.30692	6	7
DPM2	1.73108	5.53054	6.13714	8.46617	11.6507	15.1924	5.46623	13.4215	1.6459	6.84456	0.52361	7	8
DPP4	0.219916	2.91456	2.48134	1.43413	3.38623	3.1866	1.76249	3.28642	0.442811	1.83057	0.29752	2	2
DPYS	0.854621	8.9148	8.91622	6.00188	8.68232	10.3298	6.17188	9.50607	1.6147	5.76422	0.11591	4	9
DPYSL3	0.441874	3.11226	3.94969	4.06483	4.11505	4.1965	2.89216	4.15577	0.618357	2.55543	0.02046	29	29
DPYSL5	0.459839	3.34182	5.71509	5.6487	7.53512	6.79585	3.79136	7.16549	0.747182	3.90134	0.01112	29	29
DRD1	0.609669	3.43707	4.89583	3.77603	7.20456	5.38116	3.17965	6.29286	0.716541	3.39635	0.02662	27	29
DRD2	0.515949	5.2433	3.35902	3.23775	5.86023	4.67243	3.089	5.26633	0.731885	3.02907	0.04165	51	52
DRD3	1.50099	9.1474	12.2434	7.71636	14.865	13.7875	7.65204	14.3262	2.26794	8.08207	0.08297	42	43
DRD4	2.12263	12.2113	16.0698	14.1959	10.6012	12.4164	11.1499	11.5088	2.51454	8.39109	0.13181	42	43
DROSHA	1.32176	10.1897	10.8674	10.3737	9.84143	10.9155	8.18814	10.3784	1.67979	6.74879	0.03159	1	1
DSCAM	0.799498	6.35322	6.45262	5.66201	6.45001	8.18833	4.81684	7.31917	1.15338	4.4298	0.01572	15	16
DSE	0.729843	3.29393	2.85045	3.6202	5.2293	6.14945	2.62361	5.68937	0.574965	2.96265	0.14834	7	8
DSG1	0.574298	5.37184	6.02269	3.90357	5.48271	6.48783	3.9681	5.98527	0.902653	3.61867	0.43544	1	1
DSG2	0.54852	0.850647	0.464755	1.41603	7.41588	6.97897	0.819987	7.19743	0.663717	2.89371	0.35337	1	1
DSG3	0.639698	4.93927	7.17836	3.82363	6.00905	5.78195	4.14524	5.8955	0.972135	3.67096	0.35012	1	1
DSN1	2.09604	17.2617	20.1623	18.6694	18.6112	22.7253	14.5474	20.6683	2.67754	12.6311	0.58033	177	187
DSP	0.510012	1.68737	2.25016	1.4386	6.42333	7.60923	1.47153	7.01628	0.545039	3.01095	0.07502	2	2
DTX3	0.114386	0.774358	1.78009	1.56242	1.8874	2.99784	1.05781	2.44262	0.342683	1.28104	0.01247	4	4
DTX3L	1.53862	2.83334	2.17902	3.16912	10.8369	12.8463	2.43002	11.8416	1.08154	5.11772	0.90942	310	318
DTX4	0.2947	0.461183	1.33837	2.33356	7.66872	7.92579	1.10695	7.79725	0.478411	3.12754	0.11913	38	38
DTYMK	1.47025	13.6535	13.274	10.0875	11.5876	11.2617	9.62131	11.4247	1.71793	7.58796	0.18963	13	14
DUOX1	1.10245	7.9448	10.6881	9.23894	10.894	9.23149	7.24356	10.0627	1.23853	6.18162	0.10409	0	4
DUSP1	1.69727	3.83102	4.95154	7.60066	10.4655	12.9186	4.52012	11.6921	0.902867	5.70501	0.02623	15	15
DUSP10	0.48806	4.0348	3.40809	2.589	3.09633	5.55141	2.62999	4.32387	0.725622	2.55982	0.08086	9	9
DUSP16	0.275573	2.92003	2.5812	2.92116	2.48165	4.57826	2.17449	3.52995	0.55505	2.0865	0.16682	9	9
DUSP3	1.66716	10.4807	13.2518	11.2355	12.1793	14.392	9.1588	13.2856	1.91364	8.11936	0.06845	11	11
DUSP4	1.38173	7.30155	7.78568	6.42227	9.3091	9.1531	5.72281	9.2311	1.35053	5.43481	0.01383	10	10
DUSP6	0.24786	0.488193	0.557132	1.1651	2.5137	2.36444	0.614571	2.43907	0.178345	1.07733	0.00515	10	10
DUT	1.03979	4.62069	3.31901	3.95678	8.55203	10.6705	3.23407	9.61129	0.581432	4.47559	0.47421	5	7
DVL2	0.33417	1.63369	2.20111	3.35613	2.81531	2.49879	1.88128	2.65705	0.362338	1.63356	0.06037	135	137
DVL3	2.01675	2.59248	2.95333	4.72908	16.0155	18.3794	3.07291	17.1975	1.72239	7.33092	0.01799	112	114
DYNC1I1	0.736153	3.11795	6.58611	5.23155	7.72025	10.0151	3.91794	8.86765	1.19872	4.66144	0.04086	104	104
DYNC1I2	1.00304	0.829108	0.781789	1.13158	9.02978	10.2444	0.936378	9.63707	0.651172	3.74154	0.01114	233	233
DYNC1LI1	1.45337	10.9593	13.5174	8.97148	9.85615	14.3668	8.72538	12.1115	2.18561	7.67416	0.0966	18	18
DYNC1LI2	1.10423	8.83916	9.33205	10.3909	9.84238	11.6921	7.41658	10.7673	2.0913	6.75838	0.03636	104	104
DYNC2LI1	1.31997	1.0326	1.87556	2.77228	8.7416	10.7934	1.7501	9.76749	1.062	4.1932	0.32245	86	86
DYNLT1	0.462241	3.31305	3.57468	4.63425	3.3677	4.32226	2.99605	3.84498	0.631124	2.49072	0.0001	14	14
DYRK2	0.26446	0.30631	0.389103	1.44342	7.24516	8.50274	0.600824	7.87395	0.534607	3.00313	0.03103	2	2
DZIP3	1.71496	3.85827	2.35636	2.30359	9.18369	13.1471	2.55829	11.1654	0.7809	4.83486	0.24314	306	314
E2F1	1.34718	5.10485	5.36219	8.74105	12.8048	15.5062	5.13882	14.1555	1.72424	7.00618	0.09836	65	68
E2F2	0.836744	9.43364	8.32337	8.12415	7.78994	10.7773	6.67948	9.2836	1.64891	5.87066	0.10948	40	40
E2F3	0.548118	0.417017	0.235384	0.676156	6.42057	7.05217	0.469169	6.73637	0.299349	2.50163	0.18341	43	43
E2F4	0.946524	1.1618	0.836175	1.94309	9.18692	7.87142	1.2219	8.52917	0.623951	3.45834	0.16872	55	55
E2F5	0.422537	0.351742	0.527063	1.18761	4.36057	6.45801	0.622238	5.40929	0.456099	2.16254	0.25663	43	43
EARS2	1.82514	15.8131	18.966	14.0254	15.1384	17.95	12.6574	16.5442	2.98134	10.7276	0.22012	0	2
ECHDC1	0.843607	7.6985	7.28317	8.01433	5.90434	8.25697	5.9599	7.08066	1.2222	4.75425	0.27267	6	6
ECM1	0.266701	4.98263	5.56366	3.884	4.99634	8.4898	3.67425	6.74307	1.21127	3.8762	0.5778	44	44
ECT2	1.39903	3.2922	2.98813	4.82515	16.86	18.7245	3.12613	17.7922	1.10201	7.34013	0.14635	20	20
EDC3	0.247097	2.92613	3.68028	3.52675	3.61734	4.39506	2.59506	4.0062	0.419831	2.34036	0.06417	8	8
EDC4	0.27178	0.33391	0.453522	1.48075	4.80122	6.38619	0.63499	5.5937	0.443212	2.22397	0.06176	8	8
EDIL3	0.413673	4.60913	3.12858	2.61671	4.36868	4.42862	2.69202	4.39865	0.679726	2.59013	0.08732	4	4
EDN1	0.232574	0.490976	1.09078	1.15426	1.79638	3.08528	0.742148	2.44083	0.25758	1.14685	1.06731	148	149
EDN2	1.13637	6.3274	11.5563	8.22924	12.5562	11.0025	6.81234	11.7794	1.42842	6.67337	0.30861	21	21
EDN3	1.10814	9.30774	8.87859	8.51344	10.6483	11.1037	6.95198	10.876	1.41186	6.41327	0.34064	21	21
EDNRA	1.20986	8.48578	13.0923	7.62937	12.6559	14.547	7.60432	13.6015	1.77251	7.65944	0.10274	67	67
EED	1.65871	1.80597	1.35534	1.27836	15.1956	15.0025	1.52459	15.099	0.78649	5.80337	0.0001	66	68
EEF2K	2.20562	4.37029	5.58647	10.0252	17.523	19.9789	5.5469	18.751	1.29371	8.53053	0.09417	13	13
EFEMP1	1.12835	8.54601	10.2897	7.88012	10.1068	10.9123	6.96105	10.5095	1.35788	6.27615	0.20756	64	64
EFEMP2	0.42154	1.02136	2.36692	3.33311	4.52856	4.6849	1.78573	4.60673	0.91945	2.4373	0.03091	64	64
EFNA1	0.801263	1.33776	2.12784	4.02617	8.81777	10.7873	2.07326	9.80255	0.87266	4.24949	0.10884	71	71
EFNA5	0.150926	2.04072	1.71475	2.54791	3.16512	2.78915	1.61358	2.97714	0.298198	1.62964	0.08749	63	63
EFNB2	0.101434	0.831972	0.756829	0.445874	1.13794	0.853068	0.534027	0.995505	0.148529	0.559354	0.06982	109	109
EFNB3	0.684641	5.78667	5.58639	6.28343	5.10531	9.37366	4.58528	7.23949	1.36741	4.39739	0.09857	109	109
EFTUD2	0.848277	6.34864	8.69724	5.39933	6.53871	8.24374	5.32337	7.39123	1.2364	4.65033	0.00276	222	224
EGF	0.40688	3.74143	4.07465	3.15562	7.69683	7.70253	2.84465	7.69968	1.04069	3.86167	0.54107	219	220
EGFR	0.890073	3.73838	4.7448	6.64231	10.8308	12.8451	4.00389	11.838	1.0176	5.61982	0.09537	492	502
EGLN3	0.660064	5.01195	4.42789	4.19133	5.64603	5.17531	3.57281	5.41067	0.84481	3.2761	0.02696	5	6
EGR4	0.840769	6.75985	8.68421	8.22592	9.03835	9.28939	6.12769	9.16387	0.964225	5.41859	0.11745	3	3
EHD1	0.68151	6.39848	6.2392	5.90511	7.87943	8.41414	4.80607	8.14679	1.09944	4.6841	0.00293	6	6
EHD3	1.39621	6.61356	10.9083	10.7201	16.8881	15.4756	7.40956	16.1818	1.5768	8.38939	0.01932	1	1
EHD4	0.802245	8.13619	8.34458	7.04772	6.94106	10.4712	6.08268	8.70611	1.20408	5.33096	0.01639	10	10
EHHADH	1.86088	14.0677	14.1621	10.4507	13.5092	16.2344	10.1353	14.8718	2.55889	9.18867	0.35996	47	51
EHMT1	1.2449	2.58057	1.85395	2.29245	7.85008	9.89942	1.99297	8.87475	0.785935	3.88455	0.06599	68	69
EIF1AX	0.781429	5.41613	6.98911	5.50951	4.85975	5.98021	4.67405	5.41998	1.05232	3.71545	0.0001	208	208
EIF2AK3	1.50837	9.05964	12.1698	11.7424	11.0103	13.4889	8.62005	12.2496	1.84376	7.57114	0.20609	31	31
EIF2B1	1.14514	8.25981	8.85926	8.65434	7.46068	9.54589	6.72964	8.50329	1.33518	5.5227	0.04206	21	21
EIF2B2	0.857699	0.831457	1.19137	3.13838	16.3732	17.9923	1.50473	17.1828	1.15256	6.61335	0.09555	21	21
EIF2B4	0.795473	0.664738	0.580475	1.6422	12.4538	15.1951	0.92072	13.8245	1.17909	5.30809	0.24213	21	21
EIF2S1	1.66062	5.09924	4.31908	3.63256	13.5731	16.1656	3.67787	14.8693	0.980724	6.50931	0.01147	131	131
EIF2S2	1.6021	13.5853	14.1707	10.7746	12.554	13.431	10.0332	12.9925	2.32523	8.4503	0.06796	133	133
EIF3A	0.531517	4.21896	6.30248	5.05936	5.91403	5.64932	4.02808	5.78167	0.995705	3.60182	0.06591	133	133
EIF3B	2.24081	4.60196	2.69198	3.17243	17.91	17.5507	3.17679	17.7303	1.05354	7.32022	0.14687	112	112
EIF3E	1.08231	7.75156	6.92794	6.91094	5.45905	9.42538	5.66819	7.44222	1.08883	4.73308	0.0001	112	112
EIF3F	0.934205	4.47158	4.14113	7.43957	8.27536	10.5813	4.24662	9.42833	0.996158	4.89037	0.18336	112	112
EIF3G	1.27914	1.5258	1.10574	3.53103	7.88438	10.0764	1.86043	8.98041	0.836038	3.89229	0.0001	112	112
EIF3I	1.41466	4.76633	4.34328	5.32304	11.375	12.8756	3.96183	12.1253	1.04887	5.712	0.0001	112	112
EIF4A3	1.03238	7.60821	12.0756	8.91008	7.58035	8.66799	7.40656	8.12417	1.69882	5.74319	0.00961	251	252
EIF4E	1.27135	9.0444	9.92526	8.26091	10.0711	10.9952	7.12548	10.5332	1.92991	6.52952	0.25615	212	213
EIF4E1B	1.80653	10.3883	14.7191	12.8028	17.0937	16.6712	9.92916	16.8825	2.48897	9.76687	0.22189	3	3
EIF4E2	1.32989	3.91692	2.58165	2.97483	9.93431	9.83164	2.70082	9.88297	0.794528	4.45944	0.03134	29	29
EIF4E3	0.376668	1.95615	3.63405	2.37356	2.93453	3.71837	2.08511	3.32645	0.469979	1.96051	0.26749	12	12
EIF4EBP1	1.09276	2.14573	2.25515	2.58681	14.6307	14.3222	2.02011	14.4765	1.2124	5.90299	0.08795	16	16
EIF4EBP2	0.7769	1.18805	1.2897	2.56635	15.9628	15.4286	1.45525	15.6957	1.06543	6.07213	0.08578	1	1
EIF4G1	0.502478	2.95304	1.21309	3.49177	6.18544	8.79621	2.0401	7.49082	0.879618	3.47018	0.11634	306	307
EIF4G2	0.542237	3.84981	4.30873	4.67896	5.21298	5.53456	3.34493	5.37377	0.907231	3.20865	0.10378	39	39
EIF4H	1.69811	2.376	2.08721	4.52341	15.888	16.5065	2.67118	16.1973	1.2716	6.71336	0.05272	112	112
EIF5B	1.33852	3.31422	2.45851	3.18019	6.54598	9.66436	2.57286	8.10517	0.435716	3.70458	0.08003	164	164
EIF6	1.40731	3.26522	2.74724	4.13289	8.07381	12.4495	2.88816	10.2617	0.850276	4.6667	0.04115	127	127
ELANE	1.49759	11.8709	11.392	8.36902	18.67	16.8455	8.28238	17.7577	2.61874	9.55295	0.20716	2	2
ELAVL1	0.335971	2.61472	2.91526	2.78672	3.30057	2.86083	2.16317	3.0807	0.567262	1.93704	0.09637	12	12
ELF1	1.52501	11.0837	12.2336	9.60006	10.3584	14.334	8.61061	12.3462	2.44788	7.80156	0.09953	9	9
ELK1	0.872256	5.08185	6.63354	5.91298	5.36985	5.08098	4.62516	5.22542	0.91884	3.5898	0.11668	48	51
ELK3	0.807561	1.10866	1.74884	3.17957	14.1534	12.2967	1.71116	13.225	1.11752	5.35124	0.03949	2	2
ELK4	0.951043	7.67303	9.56989	7.32659	8.73553	10.314	6.38014	9.52477	1.69394	5.86628	0.25869	13	13
ELMO1	0.696268	5.27109	5.18209	4.35501	5.2729	6.1816	3.87611	5.72725	0.862085	3.48848	0.02292	44	44
ELMO2	0.634843	4.06671	2.99032	3.31882	7.23937	8.17676	2.75267	7.70806	0.714307	3.72501	0.02257	29	29
ELMO3	0.338809	0.356363	0.299875	0.8281	2.79999	3.03342	0.455787	2.91671	0.234818	1.20244	0.10536	2	2
ELOVL1	0.68872	1.34247	1.17408	1.55989	4.356	6.45954	1.19129	5.40777	0.486254	2.36177	0.16462	0	1
ELOVL2	0.450484	3.05094	3.6851	2.48304	4.81279	4.60254	2.41739	4.70767	0.659231	2.59476	0.04711	0	2
ELOVL4	0.24402	2.39854	2.64101	1.93869	2.52598	2.7494	1.80557	2.63769	0.503242	1.64883	0.16412	0	2
ELOVL5	1.13367	8.38579	9.42469	7.83553	5.57012	8.11505	6.69492	6.84258	1.4524	4.99664	0.18921	0	7
ELOVL6	0.434873	3.70498	3.69913	3.09393	4.12343	4.50616	2.73323	4.31479	0.506756	2.51826	0.27357	1	2
ELP2	0.787557	2.98774	1.60251	1.82321	4.1292	4.06934	1.80025	4.09927	0.307493	2.06901	0.28831	6	6
ELP3	2.38345	5.23166	4.634	6.51201	16.2997	20.0466	4.69028	18.1731	1.28821	8.05054	0.03717	3	3
ELP4	1.06537	1.03114	0.771999	1.26996	6.6845	8.41161	1.03462	7.54805	0.586894	3.05652	0.70626	3	3
ELP5	1.02079	3.06489	2.40653	2.30675	6.66363	8.78558	2.19974	7.72461	0.734211	3.55285	0.40263	3	3
ELP6	1.6066	9.37607	12.289	10.932	10.2119	11.2818	8.55091	10.7468	2.23348	7.17708	0.30387	3	3
EMD	0.231882	0.517015	0.369187	0.356781	1.25742	1.27688	0.368716	1.26715	0.171294	0.602387	0.31759	9	9
EML4	0.909254	0.608672	0.609049	2.45729	9.96567	10.4951	1.14606	10.2304	0.839068	4.07184	0.14051	7	7
ENAH	0.738469	6.22107	6.81346	3.76713	6.9217	6.40764	4.38503	6.66467	1.08805	4.04592	0.16627	23	25
ENC1	0.789593	6.50378	7.68721	6.24794	7.70963	7.8947	5.30713	7.80216	1.00528	4.70486	0.00499	1	1
ENDOG	1.22194	3.30063	4.05449	6.30416	24.5686	25.2566	3.72031	24.9126	1.5274	10.0534	0.05509	17	17
ENG	1.43075	10.7269	10.3844	10.1294	9.75166	13.9453	8.16787	11.8485	1.98232	7.3329	0.36228	32	32
ENPEP	0.881009	8.92003	7.57638	6.09128	8.94967	9.62067	5.86717	9.28517	1.42949	5.52728	0.24777	1	1
ENPP1	0.479003	1.35971	2.95828	2.4225	4.6113	6.10411	1.80487	5.35771	0.716526	2.62637	0.22287	53	56
ENPP2	0.814341	5.81376	6.20217	4.31658	6.16654	8.57971	4.28671	7.37313	1.29625	4.3187	0.1138	24	24
ENTPD1	1.37492	8.92736	11.5701	12.0824	15.0894	17.1253	8.48869	16.1073	2.25947	8.95184	0.24399	220	227
ENTPD2	0.107949	0.19442	0.223468	0.312207	0.60401	0.738946	0.209511	0.671478	0.104785	0.328591	0.11616	68	71
ENTPD3	1.14696	6.37111	8.46864	7.91075	9.48404	9.65545	5.97436	9.56974	1.673	5.73903	0.23119	220	226
ENTPD4	0.483071	3.70881	5.6655	4.27662	5.59621	3.91374	3.5335	4.75497	0.955179	3.08122	0.10068	66	66
ENTPD6	0.59953	0.645475	1.0132	2.64462	16.2684	15.7451	1.22571	16.0068	1.09557	6.10935	0.20816	66	66
EP400	2.35925	5.49885	3.53021	7.9466	15.0042	16.343	4.83372	15.6736	1.59178	7.36637	0.13845	26	26
EPB41	1.44749	2.7883	3.61482	7.42301	12.9988	15.1217	3.8184	14.0602	1.01757	6.29874	0.2286	5	5
EPB41L2	0.518407	3.56246	4.8669	3.63854	4.91268	4.25685	3.14658	4.58477	0.658266	2.79654	0.21031	5	5
EPC1	0.79159	5.37804	6.2748	5.92938	5.93825	5.80917	4.59345	5.87371	1.07685	3.848	0.08287	12	12
EPHA1	0.607038	3.29632	3.48479	4.6191	3.1325	4.13214	3.00181	3.63232	0.800041	2.47806	0.21301	308	311
EPHA10	0.98313	7.93655	7.49749	6.35954	8.23813	8.05493	5.69418	8.14653	1.19118	5.01063	0.08433	38	38
EPHA2	2.03126	16.6752	14.6601	10.8767	17.7004	18.1794	11.0608	17.9399	2.72876	10.5765	0.04423	321	324
EPHA3	0.274381	1.57922	1.95181	1.89148	2.02454	3.77768	1.42422	2.90111	0.477615	1.60098	0.08036	310	313
EPHA4	0.834441	6.39946	6.12248	5.44127	7.39672	6.91678	4.69941	7.15675	1.13368	4.32995	0.01201	310	313
EPHA5	0.265554	2.12091	3.18799	1.78983	2.26721	3.18242	1.84107	2.72481	0.479471	1.68179	0.0753	309	312
EPHA8	1.13161	7.55051	7.95296	6.81923	10.9225	8.48067	5.86358	9.70158	1.39807	5.65441	0.02075	304	307
EPHB1	0.636616	2.11659	3.85242	5.12702	6.23827	6.81621	2.93316	6.52724	0.59844	3.35295	0.02262	390	393
EPHB4	0.900452	4.02512	6.70939	5.37949	12.762	14.8293	4.25361	13.7956	1.22995	6.42639	0.02267	378	381
EPHB6	0.236124	0.977164	2.22214	1.806	2.94219	3.3268	1.31036	3.13449	0.379231	1.60803	0.07114	371	374
EPHX1	1.00238	3.25441	5.31769	8.58284	10.1974	14.8289	4.53933	12.5131	1.28413	6.1122	0.15362	19	21
EPHX2	1.8458	4.52762	6.1899	5.91206	16.0108	14.2966	4.61884	15.1537	1.55002	7.10752	0.3094	4	8
EPRS	1.45816	10.2314	10.4577	9.02864	10.9253	10.5008	7.79397	10.713	1.82411	6.77704	0.13801	0	2
EPS15	1.28486	10.979	12.0949	9.72004	11.209	12.1832	8.51969	11.6961	2.19271	7.4695	0.22541	59	59
EPS15L1	0.447165	3.20227	3.97726	3.36328	3.81787	3.55359	2.74749	3.68573	0.597754	2.34366	0.05056	40	40
EPS8	1.0692	9.38181	8.83888	8.86166	7.8008	12.5265	7.03789	10.1636	1.62615	6.27589	0.13065	23	23
EPYC	1.33637	9.51038	10.1324	7.66293	11.8814	11.2051	7.16051	11.5433	1.77491	6.82624	0.16664	44	44
ERBB2	1.32185	4.45826	4.91781	5.161	14.4338	15.2533	3.96473	14.8436	1.44501	6.7511	0.12338	343	348
ERBB4	0.212651	2.53285	2.22397	1.38311	2.16349	2.7207	1.58815	2.44209	0.38455	1.4716	0.02601	299	303
ERCC1	1.09119	3.33324	3.35008	2.46671	8.84552	13.1231	2.56031	10.9843	1.21928	4.9213	0.27204	70	70
ERCC2	1.44627	9.74767	10.4343	10.189	7.65161	11.1643	7.95432	9.40795	1.70081	6.35436	0.01826	184	192
ERCC3	1.59549	11.9228	10.6266	10.372	9.34411	12.2499	8.62923	10.797	2.0876	7.17128	0.00994	178	186
ERCC5	1.2361	4.15073	3.71705	4.04372	8.83238	12.1243	3.2869	10.4784	0.786123	4.85046	0.39978	70	70
ERCC6	0.980007	8.58432	8.67082	6.98198	8.81845	9.21379	6.30428	9.01612	1.44706	5.58915	0.30254	60	60
ERCC6L	1.2335	8.18107	8.82851	6.97817	7.57727	9.02819	6.30531	8.30273	1.33461	5.31422	0.34568	179	189
ERCC8	0.625105	4.37115	5.18659	3.95549	4.77252	6.01381	3.53458	5.39316	1.01412	3.31395	0.11588	54	54
EREG	0.492372	2.99696	3.37435	3.4262	4.61389	6.96913	2.57247	5.79151	0.662189	3.00872	0.34769	27	27
ERLEC1	1.9376	2.41574	2.35689	3.62687	10.284	15.7847	2.58427	13.0343	1.04222	5.55362	0.12476	20	20
ERN1	0.983889	9.39166	8.04907	7.80568	8.42468	9.84137	6.55757	9.13303	1.55197	5.74752	0.06646	2	2
ESCO1	1.18589	8.49138	11.0809	9.01505	9.39898	11.4883	7.44329	10.4436	1.84138	6.57611	0.38351	7	8
ESCO2	1.71194	4.70289	3.36895	7.4087	9.96939	12.3426	4.29812	11.156	1.01499	5.4897	0.45318	7	8
ESPL1	0.531016	1.0579	1.85895	3.2097	13.3311	13.7754	1.66439	13.5533	1.29707	5.5049	0.35624	94	99
ESR1	0.524476	2.77104	3.973	4.66015	7.97756	7.85593	2.98217	7.91674	0.908594	3.93584	0.09255	176	182
ESR2	0.233231	2.08122	2.60497	2.25284	2.2403	3.23824	1.79306	2.73927	0.539425	1.69059	0.28908	142	142
ESRRB	1.17955	7.36721	9.69351	7.59507	10.6747	11.4492	6.45884	11.062	1.72584	6.41555	0.09948	74	74
ETF1	0.895263	7.41929	6.31629	6.69531	6.40151	6.88719	5.33154	6.64435	0.830182	4.26869	0.0001	210	210
ETNK1	0.710424	0.977588	0.802747	1.00716	13.6198	13.5438	0.874479	13.5818	0.716517	5.05759	0.09475	3	4
ETNK2	0.459054	4.04997	4.16932	5.00774	6.27508	7.43163	3.42152	6.85335	0.816532	3.69714	0.34329	3	4
ETNPPL	0.637987	6.05548	6.41972	4.44007	6.30544	7.19873	4.38831	6.75208	1.18199	4.10746	0.31426	6	6
ETS1	0.483447	3.15022	3.29396	2.63884	4.16566	3.3009	2.39162	3.73328	0.453287	2.19273	0.06731	34	34
ETS2	1.3689	2.69298	2.31734	4.76416	11.5359	13.1672	2.78584	12.3516	1.01887	5.38543	0.04461	27	27
ETV3	0.37573	0.431462	0.382383	1.47387	4.99801	6.08293	0.665861	5.54047	0.484798	2.23038	0.20017	15	15
ETV4	0.763855	6.14588	5.89349	5.35546	7.15843	7.91837	4.53967	7.5384	1.15423	4.41077	0.11565	1	1
ETV6	0.502263	0.42192	0.327155	0.675729	8.22248	9.3743	0.481766	8.79839	0.535693	3.27195	0.04455	2	2
ETV7	1.67169	11.0071	14.3449	12.0119	15.8038	19.151	9.75888	17.4774	2.39365	9.87664	0.31891	2	2
EVI5	1.4679	10.8573	12.007	10.0618	10.1991	13.7764	8.59849	11.9878	2.2313	7.60585	0.14222	4	4
EVL	2.33652	14.852	15.7323	13.299	17.9198	19.4259	11.555	18.6729	3.19358	11.1405	0.08836	16	18
EXO1	0.872016	1.43095	1.74035	1.73147	12.6164	12.0451	1.4437	12.3308	0.913582	4.89602	0.25899	16	16
EXOC1	1.15318	2.59406	2.09997	3.77391	11.9902	12.048	2.40528	12.0191	0.886424	5.1036	0.01701	41	41
EXOC2	0.486856	3.62891	4.37505	4.03061	6.26861	6.35977	3.13035	6.31419	0.666384	3.37031	0.04212	43	43
EXOC3	0.503174	0.361222	0.611509	1.33755	4.87733	6.74971	0.703364	5.81352	0.534121	2.35034	0.04962	47	49
EXOC5	1.04643	7.51108	6.26241	6.07483	7.51211	7.675	5.22369	7.59356	1.3147	4.71065	0.02884	41	41
EXOC6	1.09411	11.392	10.5739	6.35407	14.1218	13.4967	7.35353	13.8092	1.68387	7.61553	0.08355	41	41
EXOC7	0.228565	1.43174	0.823191	0.906618	2.54209	1.80293	0.847529	2.17251	0.242776	1.0876	0.04102	42	42
EXOC8	0.591374	0.734788	0.473223	0.668006	5.49609	9.24305	0.616848	7.36957	0.665642	2.88402	0.05327	39	39
EXOSC1	1.32116	10.276	11.1402	10.6103	10.4223	12.1351	8.33692	11.2787	1.87051	7.16205	0.13298	34	34
EXOSC2	2.70342	7.89193	5.658	7.38158	22.4097	22.736	5.90873	22.5729	1.83031	10.104	0.08956	34	34
EXOSC3	0.712058	5.15731	5.56949	5.38598	8.68578	11.001	4.20621	9.84338	0.911695	4.98709	0.17565	34	34
EXOSC5	1.51721	12.401	14.3519	15.0109	12.8132	16.1567	10.8203	14.4849	2.59986	9.30168	0.26138	34	34
EXOSC7	0.897798	3.36149	4.12919	4.34053	7.85894	9.69015	3.18225	8.77455	0.820438	4.25908	0.12318	34	34
EXOSC8	1.28011	3.13849	2.92686	2.89926	5.31583	8.62277	2.56118	6.9693	0.532503	3.35433	0.106	34	34
EXOSC9	1.0596	3.8088	3.63131	4.32198	10.5375	11.7327	3.20542	11.1351	0.879669	5.07339	0.14653	34	34
EXT2	1.21511	1.78711	2.36157	6.8292	15.7906	19.6363	3.04825	17.7135	1.38396	7.38189	0.09108	12	12
F10	0.399196	1.95559	1.77195	2.16136	2.35866	2.71056	1.57202	2.53461	0.40378	1.50347	0.14084	15	15
F11	0.654595	4.06251	4.92725	4.1696	5.53451	7.15494	3.45349	6.34473	1.00331	3.60051	0.20523	11	11
F11R	1.46645	10.4374	9.40874	9.61425	10.175	11.7456	7.73172	10.9603	1.87805	6.85669	0.4456	58	59
F12	0.776851	1.11497	2.49197	3.44574	9.93735	12.086	1.95738	11.0117	0.800036	4.58969	0.35143	10	10
F13A1	0.65387	4.59784	4.81976	4.18391	5.52185	4.79969	3.56385	5.16077	0.727236	3.15062	0.31191	11	12
F2	1.45102	11.8551	11.2337	7.45049	12.5593	14.8542	7.99758	13.7067	2.30933	8.00455	0.26144	133	141
F2R	0.593241	1.1346	1.73108	5.02488	5.30744	7.35229	2.12095	6.32987	0.648806	3.03321	0.19987	76	77
F2RL1	0.900825	3.92129	5.09792	6.99834	11.0985	12.4561	4.22959	11.7773	1.18198	5.72962	0.25224	22	22
F2RL2	1.21991	10.8098	11.6659	10.0906	10.2607	13.815	8.44656	12.0379	1.98064	7.48835	0.25069	67	68
F3	0.74486	7.43757	7.6075	5.72475	7.75197	8.98249	5.37867	8.36723	1.38254	5.04281	0.75995	12	12
F7	0.509482	3.70352	4.03172	2.80638	5.81991	5.31082	2.76278	5.56536	0.952335	3.09349	0.23107	9	9
F8	2.05518	13.7719	14.7234	11.5345	14.6333	17.7907	10.5212	16.212	2.06307	9.59877	0.39283	6	8
F9	0.689189	5.73408	4.9586	4.44458	5.45534	7.22423	3.95661	6.33978	0.805908	3.70077	0.4759	12	12
FA2H	0.956041	7.57698	8.29999	7.22729	7.64919	9.99031	6.01507	8.81975	1.31686	5.38389	0.12209	0	1
FAAH	1.13911	6.78292	7.26711	6.08933	11.6117	6.75564	5.31962	9.18369	1.17678	5.2267	0.19878	0	2
FABP4	0.721782	4.54291	7.47748	6.1124	7.82215	7.96384	4.71364	7.89299	1.1026	4.56975	0.11229	88	88
FABP6	2.12681	7.48077	9.59936	13.3558	22.082	20.1759	8.14068	21.129	3.02332	10.7643	0.30031	9	9
FADD	1.50084	2.88844	2.40522	3.88187	26.7094	21.0466	2.66909	23.878	1.30823	9.28511	0.16229	73	73
FADS2	1.3467	1.32899	1.24658	3.64138	9.84005	12.5656	1.89092	11.2028	0.877996	4.65725	0.15741	22	29
FAH	1.00387	3.96994	4.93474	5.6861	9.36838	11.0776	3.89866	10.223	1.33251	5.15139	0.15934	2	4
FAIM	1.27899	3.69384	2.72085	4.80924	15.2771	17.0494	3.12573	16.1632	1.34227	6.87707	0.17414	2	2
FAM13A	0.30437	2.67112	3.63751	3.70584	3.25587	4.24084	2.57971	3.74836	0.535472	2.28785	0.22842	18	18
FAM13B	0.515241	5.08923	4.13706	3.91058	5.72825	6.71974	3.41303	6.224	1.00494	3.54732	0.15053	18	18
FAM213B	1.26661	1.94431	1.52982	3.20987	12.252	12.0492	1.98765	12.1506	1.07158	5.06994	0.17286	11	11
FAM96B	1.12981	2.11393	1.90325	3.03413	9.2396	11.5896	2.04528	10.4146	1.01338	4.49108	0.0134	8	8
FAN1	0.779244	0.76706	0.800009	2.06662	12.7167	12.4912	1.10323	12.6039	0.662415	4.78986	0.41716	5	5
FANCA	1.03851	11.113	9.46266	9.86646	8.62826	11.5533	7.87016	10.0908	1.61822	6.52639	0.3752	52	54
FANCB	0.626571	5.55445	7.07388	5.72219	4.54451	6.765	4.74427	5.65475	1.00574	3.80159	0.50676	50	52
FANCC	0.464281	4.30164	5.53262	3.72218	3.93381	5.45023	3.50518	4.69202	0.81931	3.0055	0.4455	52	54
FANCI	1.06488	4.59387	4.30366	4.64344	14.7576	15.9244	3.65146	15.341	0.90101	6.63117	0.27595	52	54
FANCL	0.328238	2.10541	2.51487	2.62139	3.2611	3.50972	1.89248	3.38541	0.566795	1.94823	0.40409	54	56
FANCM	0.914401	2.17532	1.7907	2.60164	4.74552	6.48339	1.87051	5.61445	0.322148	2.60237	0.46062	38	41
FARP1	0.562487	2.02412	3.07686	3.54579	7.95248	9.72465	2.30231	8.83856	0.812522	3.98447	0.11344	1	1
FARP2	0.537503	1.69829	1.69771	3.40151	4.90342	4.69497	1.83375	4.7992	0.441915	2.35829	0.29478	23	23
FARS2	1.02741	1.39366	1.1669	1.7367	7.68156	8.38654	1.33117	8.03405	0.655291	3.34017	0.26817	0	1
FARSA	2.96081	13.9705	18.1495	17.6191	17.3983	24.1586	13.175	20.7785	3.29984	12.4178	0.05417	0	2
FARSB	0.356775	3.24803	3.09214	1.84814	3.59902	3.99537	2.13627	3.79719	0.735916	2.22313	0.11111	0	2
FAS	0.914527	1.91388	1.62466	2.68402	5.88379	6.37239	1.78427	6.12809	0.570181	2.82751	0.83356	159	159
FASLG	1.5513	11.6459	12.217	9.21838	15.672	15.7224	8.65814	15.6972	2.17866	8.84467	0.18309	176	176
FASN	0.918711	5.44225	4.91362	3.70503	7.22235	4.49082	3.7449	5.85659	0.9348	3.5121	0.12677	5	38
FAU	1.56955	3.55369	3.34365	5.50174	11.803	14.2853	3.49216	13.0441	1.10569	5.88065	0.04954	0	40
FAXDC2	0.906537	5.39767	6.51974	6.18636	6.62362	7.32679	4.75258	6.97521	1.23163	4.31981	0.21222	3	3
FBLN2	1.18848	10.0119	11.5786	8.72685	15.1241	14.5784	7.87647	14.8512	1.7009	8.14286	0.14795	20	20
FBLN5	0.778457	6.30707	6.85798	5.39056	10.2559	9.74491	4.83352	10.0004	1.43479	5.42291	0.13664	22	22
FBN1	0.475815	3.25871	3.90341	3.42816	4.18895	4.21641	2.76653	4.20268	0.622748	2.53065	0.03845	47	47
FBN2	0.612841	5.17091	5.52051	4.61397	5.70039	7.60998	3.97956	6.65519	0.96446	3.8664	0.06674	45	45
FBN3	1.74782	11.7864	10.6885	10.6495	16.0224	11.9513	8.71806	13.9869	2.35435	8.35309	0.20146	41	41
FBP1	0.6774	5.6375	6.1703	4.40572	8.63597	7.54684	4.22273	8.09141	0.812543	4.37556	0.08393	14	16
FBP2	0.614007	4.27445	5.15723	4.55437	5.21668	7.16488	3.65001	6.19078	1.04748	3.62942	0.04859	14	15
FBXL3	1.19287	8.29749	11.6403	9.65321	8.2027	12.0995	7.69598	10.1511	1.59703	6.48137	0.01983	60	60
FBXO11	0.717164	5.44508	5.55073	5.8336	4.71432	4.651	4.38664	4.68266	0.968121	3.34581	0.0001	1	1
FBXO2	1.02364	2.17926	5.6275	8.09433	10.722	13.0672	4.23118	11.8946	1.31371	5.81316	0.06029	306	314
FBXO3	0.659274	4.56794	6.44778	4.07538	4.71933	5.69782	3.93759	5.20858	0.85382	3.33333	0.03589	306	314
FBXO4	0.989875	1.43416	0.894275	1.89386	7.28679	10.8556	1.30304	9.07119	0.771628	3.71529	0.17907	354	362
FBXO43	1.21233	7.13172	7.86362	8.11973	7.56702	9.40012	6.08185	8.48357	1.54959	5.37167	0.23892	12	12
FBXO5	0.450555	3.71364	3.93135	4.26838	5.08799	5.98921	3.09098	5.5386	0.991186	3.20692	0.19674	12	12
FBXO6	1.61895	2.93829	4.02173	9.36876	12.0181	13.0814	4.48693	12.5497	1.46424	6.16697	0.23267	354	362
FBXO8	0.572465	5.48212	6.62493	5.70991	4.63087	6.03637	4.59736	5.33362	1.2463	3.72576	0.03646	1	1
FBXW11	0.701743	4.59502	7.61709	7.59396	5.56546	5.7744	5.12695	5.66993	0.995639	3.93084	0.01344	316	324
FBXW2	1.50374	10.9231	13.4929	12.231	11.0802	12.19	9.53769	11.6351	1.68473	7.61917	0.03514	52	52
FBXW4	0.640359	4.54727	5.30901	4.46358	5.34216	4.80315	3.74006	5.07265	0.840843	3.21785	0.0975	52	52
FBXW5	0.107078	0.115695	0.148033	0.454622	1.60602	2.06522	0.206357	1.83562	0.158546	0.733507	0.02864	52	52
FBXW7	0.172091	1.72078	2.69621	1.78478	1.62671	3.0139	1.59347	2.32031	0.432029	1.4486	0.0566	358	366
FBXW8	1.32466	2.66184	2.30974	5.19864	14.7637	16.7072	2.87372	15.7354	1.06942	6.55953	0.21816	306	314
FBXW9	0.686065	2.83787	5.15473	11.574	8.41709	15.4818	5.06317	11.9494	2.45053	6.48771	0.3466	52	52
FCER1A	1.51103	8.87954	10.3841	8.95646	10.8491	13.2936	7.43279	12.0713	1.93599	7.14671	0.76634	48	50
FCER1G	0.604131	6.42737	7.68138	6.05145	6.86635	8.07706	5.19108	7.4717	1.02802	4.5636	1.53181	63	65
FDFT1	2.72488	7.68435	7.1048	9.06904	18.316	20.517	6.64577	19.4165	1.6097	9.22398	0.04663	20	23
FDXR	0.880184	6.46083	7.61213	7.88284	5.54626	8.47843	5.709	7.01235	0.848013	4.52312	0.2233	1	1
FECH	0.508085	2.89088	4.57244	2.89868	3.08962	4.73758	2.71752	3.9136	0.853107	2.49474	0.23066	6	8
FER	1.14641	2.6395	2.96767	3.68823	12.5553	13.1906	2.61045	12.8729	0.681838	5.38841	0.1249	27	27
FERMT2	0.809703	5.10851	6.01575	5.33258	5.41585	6.1351	4.31664	5.77547	1.05329	3.71513	0.02162	2	2
FERMT3	0.826363	6.00381	6.68373	6.39414	9.60277	9.2311	4.97701	9.41694	0.900375	5.09811	0.03033	2	2
FES	0.487107	2.77183	2.61322	2.28236	3.27679	3.11711	2.03863	3.19695	0.407498	1.88103	0.06105	56	56
FFAR4	1.1393	7.05829	9.10798	6.53092	11.3249	8.4832	5.95912	9.90403	1.31675	5.72664	0.15457	1	1
FGB	1.33515	10.0108	11.8582	7.10658	13.5287	10.6067	7.57768	12.0677	1.32565	6.99034	0.34312	49	55
FGD2	1.28718	8.90765	9.85863	10.062	12.9238	11.5424	7.52887	12.2331	1.56917	7.11038	0.14012	19	19
FGD3	1.12143	9.18982	8.72941	8.14852	9.92304	9.62531	6.79729	9.77417	1.69699	6.08949	0.14975	20	21
FGD4	0.632219	5.16452	7.17874	4.83917	5.82377	6.57697	4.45366	6.20037	0.963233	3.87242	0.26363	19	19
FGF1	0.958498	6.16262	8.86737	6.64284	8.02704	9.93733	5.65783	8.98218	1.16291	5.26764	0.03697	141	141
FGF10	0.565268	5.35752	5.16023	2.96782	4.42611	5.95884	3.51271	5.19248	0.817461	3.17422	0.08315	134	134
FGF11	0.196086	0.227169	0.304989	0.654453	1.46832	1.7541	0.345674	1.61121	0.145548	0.700811	0.14299	76	76
FGF12	0.272267	2.40677	3.43048	1.45397	3.19477	2.43393	1.89087	2.81435	0.435692	1.71364	0.0001	76	76
FGF16	0.507002	2.98308	2.91074	2.37924	4.71724	4.59794	2.19502	4.65759	0.705329	2.51931	0.03391	134	134
FGF17	0.908394	6.38673	9.35083	6.63988	8.54174	9.30801	5.82146	8.92488	0.958874	5.23507	0.03583	76	76
FGF18	0.420815	1.84736	5.64278	6.08386	4.77682	8.09804	3.4987	6.43743	0.93621	3.62411	0.03061	134	134
FGF19	0.538712	1.91128	3.93458	2.86285	5.24887	6.42193	2.31186	5.8354	0.555824	2.90103	0.05652	132	132
FGF2	0.750553	1.97495	3.52514	3.79655	8.24315	9.59267	2.5118	8.91791	1.05995	4.16322	0.60684	147	147
FGF20	0.571099	4.03648	3.83409	3.60897	4.75668	5.6721	3.01266	5.21439	0.835395	3.02081	0.1705	135	135
FGF21	0.494297	2.49302	3.32488	3.52261	6.24653	5.66677	2.4587	5.95665	0.811546	3.07563	0.20472	76	76
FGF23	1.1906	10.2219	10.2551	8.94551	10.9573	11.0665	7.65329	11.0119	1.70935	6.7915	0.29928	135	135
FGF3	1.12692	6.86478	7.40761	6.08244	8.09778	7.73765	5.37044	7.91771	1.2889	4.85902	0.07992	115	115
FGF4	0.893575	5.65658	6.66496	5.02595	7.83132	5.72155	4.56027	6.77644	1.00882	4.11517	0.06238	135	135
FGF5	0.0953716	0.371212	0.973807	0.88505	1.13136	1.75549	0.58136	1.44343	0.211435	0.745407	0.23969	76	76
FGF6	0.736189	5.95101	6.64274	4.8272	7.5087	8.18064	4.53928	7.84467	1.09407	4.49267	0.24323	137	137
FGF8	0.408642	2.57488	3.64045	3.09669	3.30526	2.63847	2.43017	2.97186	0.492088	1.96471	0.03385	76	76
FGF9	0.263612	0.43015	3.53113	3.11529	2.65431	4.39421	1.83505	3.52426	0.514946	1.95808	0.11261	116	116
FGFR1	0.362144	3.05891	5.11428	2.6548	6.28112	5.08259	2.79753	5.68186	0.615346	3.03158	0.03372	317	320
FGFR2	0.306269	2.78526	2.39122	1.63041	2.75486	2.23296	1.77829	2.49391	0.399087	1.5571	0.04648	301	304
FGFR4	1.93651	5.24947	9.84102	12.608	15.676	17.8737	7.40876	16.7748	1.99055	8.72472	0.28165	333	336
FGG	0.696736	4.69527	4.64815	4.02687	5.22072	5.9939	3.51676	5.60731	0.830703	3.31826	0.38535	49	55
FGR	2.26781	14.2785	17.5525	15.5167	18.4489	21.1204	12.4039	19.7847	2.90915	11.6992	0.11606	88	89
FH	0.722515	5.80648	5.6845	5.74915	5.42921	7.30418	4.49066	6.36669	0.792384	3.88325	0.09127	11	14
FHL2	1.04993	8.1567	9.01866	8.87187	8.92153	10.5748	6.77429	9.74818	1.58232	6.03493	0.18072	6	6
FHL5	0.567414	5.15343	4.5266	3.43159	5.18022	6.15887	3.41976	5.66955	0.958208	3.34917	0.21477	6	6
FIG4	1.0618	1.62491	1.82191	3.03871	9.51886	11.1766	1.88683	10.3477	0.813913	4.34949	0.06749	0	4
FKBP3	0.683481	5.75005	5.84744	5.43351	6.41014	6.44144	4.42862	6.42579	1.14868	4.00103	0.03963	4	4
FKBP4	0.62622	1.25628	1.96239	2.52352	10.8549	9.7763	1.5921	10.3156	0.746567	4.21809	0.13922	10	10
FKBP5	1.137	9.31898	11.895	8.58296	10.593	10.3994	7.73349	10.4962	1.20975	6.47981	0.3706	8	8
FKBP6	0.494582	2.68836	5.56058	5.49678	5.44807	7.78994	3.56008	6.619	0.899181	3.69275	0.20819	32	32
FKBP9	0.604219	3.50283	7.71048	4.95044	5.00619	6.0415	4.19199	5.52385	1.06078	3.59221	0.04661	52	52
FLAD1	1.21869	2.04322	2.40155	3.76408	8.22308	11.2422	2.35688	9.73262	1.03998	4.37649	0.27039	0	2
FLNB	1.47766	2.25203	2.98458	6.36051	12.3235	12.2873	3.26869	12.3054	1.17081	5.58164	0.04624	59	59
FLT1	1.16004	9.30619	8.61348	7.75753	12.5885	12.3165	6.70931	12.4525	1.86241	7.00807	0.22748	313	316
FLT3	1.78286	14.9639	14.2973	11.6254	18.0685	19.0214	10.6674	18.5449	2.7272	10.6465	0.2734	263	266
FLT3LG	1.1689	2.98324	5.47325	8.69164	11.9123	13.4873	4.57926	12.6998	1.4471	6.24205	0.37657	1	1
FLT4	0.935899	9.17586	8.96658	6.15426	9.16281	7.93607	6.30815	8.54944	1.31892	5.39217	0.10295	310	314
FLVCR2	0.907669	2.1025	4.58742	4.77673	11.4166	12.9843	3.09358	12.2004	1.23856	5.51086	0.18671	0	1
FMO1	1.33713	10.9398	15.7558	10.2106	11.1706	12.6719	9.56082	11.9213	1.5853	7.68912	0.22789	2	3
FMO2	1.40375	12.2153	13.1328	9.42305	11.5646	13.9838	9.04372	12.7742	2.10993	7.97595	0.2246	2	2
FMO3	0.940229	7.32131	10.7429	5.80905	9.9018	8.79848	6.20338	9.35014	1.43798	5.66383	0.37014	2	4
FMO4	0.463022	2.13994	3.5761	2.89	7.12325	7.66091	2.26726	7.39208	0.558341	3.40589	0.26501	2	2
FMOD	0.818915	6.218	6.29457	4.17522	3.48941	6.44091	4.37668	4.96516	0.850103	3.39731	0.07792	14	14
FN1	0.545859	3.64431	4.44917	4.25273	3.82408	5.6227	3.22302	4.72339	0.705099	2.88383	0.13759	108	108
FOS	0.538855	0.554483	0.757128	2.11122	6.16867	6.19932	0.990422	6.18399	0.346199	2.50687	0.05537	101	101
FOSB	1.02348	1.53122	1.67976	2.58901	17.2755	15.3479	1.70587	16.3117	0.967776	6.32845	0.04352	19	19
FOSL1	2.15327	5.48645	4.90058	9.03143	15.4984	16.9589	5.39294	16.2286	1.66412	7.7619	0.16094	27	27
FOSL2	1.27343	3.6809	2.91518	5.08013	8.34475	9.9231	3.23741	9.13392	0.708811	4.36005	0.01793	20	20
FOXH1	0.785424	4.19977	5.1232	5.45415	6.41583	6.83098	3.89064	6.62341	0.70186	3.73864	0.19172	7	7
FOXM1	0.852832	6.1675	7.65526	6.86087	6.96953	9.25463	5.38411	8.11208	1.32301	4.93974	0.35455	37	37
FOXO1	0.621791	3.1374	3.53304	3.71437	3.66256	3.46871	2.75165	3.56563	0.622206	2.31316	0.10105	73	74
FOXO3	0.310703	0.253543	0.292911	0.734555	5.66888	5.62135	0.397928	5.64512	0.260995	2.10135	0.0662	67	68
FOXP3	0.596722	3.66222	4.09789	4.20917	4.06911	5.11611	3.1415	4.59261	1.03847	2.92419	0.25803	6	6
FPGS	1.64112	1.25937	1.67104	3.54156	14.2968	15.8354	2.02827	15.0661	1.52881	6.20773	0.13775	0	5
FRAS1	0.888772	1.41686	2.27771	2.11628	7.98249	8.14552	1.67491	8.06401	0.668083	3.469	0.28371	44	44
FREM1	0.914667	5.83773	7.05554	3.37641	7.99812	7.63966	4.29608	7.81889	1.23083	4.4486	0.35331	44	44
FRMD6	0.234481	0.511093	0.482557	0.643121	3.74172	3.82206	0.467813	3.78189	0.284268	1.51132	0.08271	1	1
FRS2	1.50542	3.88451	3.03022	5.10095	13.5917	15.0926	3.38027	14.3422	0.954129	6.22552	0.14249	91	91
FRS3	0.323639	3.84623	4.05319	3.02138	4.72229	5.50556	2.81111	5.11393	0.712901	2.87931	0.08047	61	61
FRZB	0.719022	6.14085	6.56094	6.60627	7.83519	7.42982	5.00677	7.6325	1.065	4.56809	0.05377	19	19
FSHB	0.984436	9.63691	9.46854	6.33389	10.033	11.7352	6.60594	10.8841	1.52462	6.33821	0.16578	49	50
FSHR	0.619438	5.15741	4.14066	3.8029	4.86657	6.17561	3.4301	5.52109	0.807177	3.25279	0.31032	24	27
FST	0.237363	0.30948	1.3516	2.0992	2.78616	3.97395	0.99941	3.38006	0.330537	1.57	0.05104	24	24
FSTL1	0.793065	8.04136	7.97252	6.18555	9.35766	9.5902	5.74812	9.47393	1.39433	5.53879	0.04469	10	10
FTCD	0.437036	3.18925	3.33883	3.32521	2.64236	4.63097	2.57258	3.63667	0.549172	2.25281	0.12453	22	28
FTMT	1.23963	9.87665	9.24965	7.81312	11.2542	12.0888	7.04476	11.6715	1.78782	6.8347	0.25605	0	1
FUK	2.41145	3.54389	2.63893	3.38029	15.015	21.1625	2.99364	18.0888	1.93148	7.67131	0.17822	2	3
FURIN	0.903407	3.5727	3.4604	5.11505	8.87774	8.88364	3.26289	8.88069	0.846535	4.33004	0.04852	16	16
FUS	1.23312	3.18346	2.55305	3.45037	17.3323	17.719	2.605	17.5256	0.826182	6.98561	0.2332	223	225
FUT8	1.90274	2.24423	2.28765	4.2417	17.0564	17.0727	2.66908	17.0645	0.833669	6.85576	0.03177	8	8
FYN	0.717758	5.59563	7.45406	5.14317	7.09376	6.42606	4.72765	6.75991	1.15412	4.21389	0.00692	416	421
FZD4	0.415807	2.5185	3.21476	4.42532	4.37008	5.58949	2.6436	4.97978	0.756229	2.7932	0.05112	130	130
FZD5	0.141295	0.0982655	0.204258	0.980105	2.34545	2.40541	0.355981	2.37543	0.39466	1.04202	0.02051	140	142
FZD6	0.904653	2.27781	1.93819	2.50124	9.93683	10.4079	1.90547	10.1724	0.708279	4.26204	0.2302	118	118
FZD7	0.136579	0.280797	0.630092	1.01013	4.17907	4.18378	0.514399	4.18142	0.348614	1.68148	0.01478	81	81
FZR1	2.26502	7.39908	6.51656	9.72428	16.9541	18.5986	6.47624	17.7764	1.28012	8.5109	0.0029	397	405
G6PC2	0.759775	7.57618	7.34518	4.95594	7.1465	6.53433	5.15927	6.84042	1.26112	4.42027	0.35299	18	19
G6PC3	1.61869	2.8292	3.14521	6.04281	10.8526	12.1357	3.40898	11.4941	0.732822	5.21198	0.15683	18	19
GAA	0.829695	1.40931	1.75329	3.58883	12.0088	11.262	1.89528	11.6354	0.83507	4.78858	0.13975	8	9
GAB1	0.977855	0.659063	1.14078	2.70344	12.2093	10.7288	1.37029	11.4691	0.891056	4.5768	0.10149	147	147
GAB2	0.62713	4.70638	6.25541	4.71823	4.34475	6.01582	4.07679	5.18028	0.853041	3.37004	0.12095	108	110
GABARAPL2	1.19716	1.21812	2.08591	4.81101	12.9116	11.1549	2.32805	12.0333	0.957572	5.1063	0.0001	1	1
GABBR2	1.48127	14.3873	14.1046	9.46108	15.5263	16.4966	9.85858	16.0114	2.21802	9.36268	0.02994	44	45
GABPA	1.68987	3.35795	2.13967	1.93177	9.06438	10.8074	2.27981	9.93591	0.585753	4.26716	0.10667	8	8
GABRA1	0.278045	1.48341	1.27769	1.47516	1.49689	3.03193	1.12858	2.26441	0.305015	1.23267	0.02446	21	21
GABRA2	0.18767	1.50059	2.51432	0.884832	2.21022	2.98426	1.27185	2.59724	0.332875	1.40066	0.10817	21	21
GABRA3	1.21302	9.21506	7.45729	8.51575	10.1784	10.8507	6.60028	10.5145	1.67487	6.26323	0.03065	21	21
GABRA4	0.739235	5.34008	5.21437	4.24932	4.72156	5.21966	3.88575	4.97061	0.92523	3.26053	0.19934	21	21
GABRB1	0.313498	1.96337	4.39433	3.92195	4.81571	6.7053	2.64829	5.76051	0.895436	3.10141	0.01769	1	1
GABRB3	0.461714	3.82823	3.05069	2.42181	4.41279	5.71726	2.44061	5.06503	0.724973	2.74354	0.02808	1	1
GABRD	0.841312	4.90743	6.0664	5.80096	7.06584	8.76556	4.40403	7.9157	0.942771	4.42083	0.0029	1	1
GABRE	0.529266	4.02227	4.0858	4.0584	4.44306	4.78512	3.17393	4.61409	0.788436	2.85882	0.33094	1	1
GABRG1	0.499921	3.70274	2.49104	1.52409	3.85413	4.47136	2.05445	4.16274	0.625045	2.28075	0.09015	1	1
GABRG2	0.788244	5.67933	7.00786	5.63079	7.20331	8.62862	4.77655	7.91596	1.0746	4.58904	0.14356	1	1
GAD1	0.288656	0.624014	2.46474	2.89465	6.9278	6.88796	1.56801	6.90788	0.576905	3.0176	0.05007	26	31
GAD2	0.484501	3.82841	5.62684	3.66743	5.43459	5.57157	3.4018	5.50308	0.740061	3.21498	0.08909	26	27
GADD45A	0.37147	0.300837	0.311244	0.788275	5.44964	6.19933	0.442956	5.82449	0.296179	2.18787	0.02499	11	11
GADD45B	1.41508	2.20377	2.59252	5.31783	14.8945	14.2151	2.8823	14.5548	0.739339	6.05881	0.08251	11	11
GADD45G	0.119193	0.503003	1.04688	0.808332	2.03751	2.65567	0.619352	2.34659	0.147123	1.03769	0.02651	8	8
GADL1	0.392008	3.37049	3.72122	2.09143	3.69039	3.77383	2.39379	3.73211	0.59603	2.24064	0.18306	15	15
GAK	1.48736	10.1093	9.98097	9.89674	9.95271	11.8042	7.8686	10.8784	1.95258	6.89987	0.0982	78	78
GAL	0.282357	1.39784	1.47566	1.60205	2.76432	3.08131	1.18948	2.92282	0.356393	1.48956	0.33566	21	21
GALC	0.827685	7.25956	8.60683	5.48566	8.5657	10.5228	5.54493	9.54424	1.46835	5.51917	0.24722	26	28
GALE	0.441165	2.38137	2.52279	3.66098	3.91217	4.206	2.25158	4.05909	0.398209	2.23629	0.08225	7	11
GALK1	0.75103	2.99236	5.16463	5.92276	8.81055	8.73855	3.70769	8.77455	1.16573	4.54932	0.14935	2	4
GALM	1.59767	2.56883	6.3238	7.09963	16.1712	17.7155	4.39748	16.9434	1.81851	7.71979	0.19223	20	23
GALNS	0.996328	3.13886	3.13761	2.81112	6.65768	5.94407	2.52098	6.30088	0.568473	3.13011	0.07649	1	7
GALNT1	0.826657	6.28724	5.59328	5.61991	5.78382	6.44352	4.58177	6.11367	1.11481	3.93675	0.01083	20	21
GALNT10	1.41451	5.08303	5.89688	8.26414	19.0417	19.2019	5.16464	19.1218	1.37948	8.5553	0.04391	20	21
GALNT11	1.39797	2.9976	3.46816	5.86026	14.6336	15.1322	3.431	14.8829	1.14618	6.48669	0.12426	20	21
GALNT12	2.32202	10.0765	15.2341	12.7707	20.3133	22.2846	10.1008	21.2989	2.35723	11.2523	0.13204	20	21
GALNT13	0.849347	6.89641	8.92966	4.43861	7.79369	10.9569	5.27851	9.37527	1.11955	5.25778	0.04234	20	21
GALNT14	0.58229	7.28112	6.59887	5.4824	7.21988	6.67706	4.98617	6.94847	0.834583	4.25641	0.13875	20	21
GALNT15	0.894821	6.2361	7.45847	7.38897	7.19288	8.13495	5.49459	7.66391	1.11035	4.75628	0.22387	20	21
GALNT16	1.04961	5.68328	8.53399	8.58847	12.107	11.6983	5.96384	11.9026	1.3556	6.40735	0.05352	20	21
GALNT18	0.882417	7.355	6.07108	6.93966	6.58858	6.3049	5.31204	6.44674	1.211	4.32326	0.02563	20	21
GALNT5	0.924793	6.06505	6.55835	6.34805	9.38769	12.7054	4.97406	11.0465	1.42265	5.81442	0.41915	20	21
GALNT6	1.38634	8.99933	11.6741	8.32211	13.8338	10.098	7.59546	11.9659	1.47748	7.01295	0.13237	20	21
GALNT7	0.806647	1.91339	2.48169	2.79664	10.7492	13.211	1.99959	11.9801	0.992419	4.9907	0.08275	20	21
GALNT8	1.25677	8.96556	12.4298	10.1917	10.8228	12.7184	8.21097	11.7706	2.00257	7.32804	0.58649	20	21
GALNT9	0.757592	6.49822	5.0032	5.78811	8.78227	6.43711	4.51178	7.60969	1.19531	4.43893	0.0426	20	21
GALNTL6	0.337111	2.78316	2.5227	2.95928	2.95083	3.4391	2.15056	3.19496	0.66591	2.00381	0.03822	20	21
GALR1	0.721694	6.62168	6.288	5.08185	8.26091	8.2072	4.67831	8.23405	1.4019	4.77142	0.12391	21	21
GALR2	1.07093	1.60677	1.01923	2.40723	6.97062	9.50822	1.52604	8.23942	0.839924	3.53513	0.10758	21	21
GALT	1.11046	1.17406	1.55888	3.63562	11.3728	13.922	1.86976	12.6474	1.34474	5.28731	0.21172	6	9
GAMT	1.50361	4.80556	6.09785	7.34693	9.26664	9.40979	4.93849	9.33822	1.06979	5.1155	0.31598	6	9
GANAB	0.726797	2.08471	3.16093	4.28448	9.44111	9.95613	2.56423	9.69862	0.877734	4.38019	0.16692	9	9
GAP43	0.642794	6.3172	5.66174	5.7788	6.03051	8.88636	4.60013	7.45843	1.15269	4.40375	0.5733	3	3
GAPDHS	1.028	8.69083	10.7605	9.6675	10.3727	10.8111	7.53671	10.5919	1.76228	6.63029	0.14877	36	37
GARS	1.6375	5.39647	4.88377	4.75664	13.2441	14.7279	4.1686	13.986	0.963943	6.37285	0.18507	0	2
GART	1.54773	11.5274	13.7701	9.31169	11.7993	15.9131	9.03924	13.8562	2.7237	8.53971	0.21377	22	29
GAS2	0.363203	3.57314	2.52393	2.55337	3.91064	5.05422	2.25341	4.48243	0.665465	2.4671	0.13725	77	77
GAS8	1.21043	6.86046	8.02983	6.60664	11.4841	15.1091	5.67684	13.2966	1.3719	6.78178	0.07387	76	76
GAST	1.87622	13.6158	16.6934	14.7951	18.7797	16.4251	11.7451	17.6024	2.93826	10.7619	0.68877	21	21
GATA2	0.232968	1.10586	1.31456	1.80206	3.60909	3.4339	1.11386	3.5215	0.363886	1.66641	0.01461	3	3
GATA4	1.21789	8.62701	7.97881	7.0331	10.5768	11.1921	6.2142	10.8844	1.47407	6.19091	0.09498	28	28
GATB	0.237234	1.93833	2.37093	1.66269	1.05573	2.47168	1.55229	1.76371	0.331284	1.21576	0.38575	0	1
GATM	0.590747	4.28312	3.87343	4.284	3.99057	5.36713	3.25782	4.67885	0.867332	2.93467	0.35311	26	29
GBA2	1.30884	9.73289	9.71507	8.34279	6.27596	6.76797	7.2749	6.52196	0.863851	4.8869	0.25355	20	21
GBA3	1.53167	8.92589	10.9696	8.93797	11.0116	12.3731	7.59128	11.6924	1.66514	6.98294	0.17677	4	4
GBE1	0.480794	2.72853	3.03594	1.89415	3.31218	4.82277	2.03485	4.06748	0.43018	2.1775	0.15529	15	16
GBF1	0.640002	1.26503	1.40623	1.99952	6.72413	7.78507	1.3277	7.2546	0.551804	3.0447	0.12783	18	18
GBGT1	1.82299	10.6931	12.1226	10.3936	16.1934	15.6306	8.75805	15.912	2.59551	9.08851	0.18997	4	4
GC	0.961722	6.33719	6.48372	5.28448	7.25554	8.32544	4.76678	7.79049	1.30678	4.62135	0.51398	3	3
GCDH	1.30708	2.516	3.23604	5.30598	11.7138	9.04001	3.09127	10.3769	0.932426	4.8002	0.08792	8	12
GCFC2	1.49481	12.0273	14.7815	12.542	10.511	11.7179	10.2114	11.1145	2.24962	7.8585	0.3629	4	4
GCG	0.685585	5.47165	5.40345	4.13221	5.18018	6.47527	3.92322	5.82773	0.795977	3.51564	0.17814	59	59
GCH1	0.72057	6.30227	6.20959	5.36066	5.35611	6.48551	4.64827	5.92081	1.02876	3.86595	0.036	6	11
GCHFR	1.23548	3.09381	3.70699	5.35519	12.8378	16.126	3.34787	14.4819	1.45748	6.42907	0.11281	0	4
GCK	0.502398	4.01082	4.05691	3.61299	6.26339	6.8531	3.04578	6.55824	0.984268	3.52943	0.02236	43	47
GCKR	0.946776	5.97975	7.08624	6.50699	6.26667	6.75753	5.12994	6.5121	0.975392	4.20581	0.21757	26	26
GCLC	0.859462	8.12538	9.6081	6.81004	8.92936	7.76374	6.35074	8.34655	1.33571	5.34433	0.07282	10	16
GCLM	1.87807	11.0743	12.5995	13.0482	11.8758	13.1778	9.65001	12.5268	2.25116	8.14266	0.08406	10	16
GCNT7	1.2336	11.1417	11.9672	10.5115	10.7087	12.416	8.71349	11.5624	1.78188	7.35258	0.52114	15	16
GDA	1.77945	9.06998	8.89233	7.48348	13.1265	14.1649	6.80631	13.6457	1.98256	7.4782	0.33415	3	9
GDE1	1.54516	12.0871	12.476	9.23154	13.0326	15.4146	8.83495	14.2236	1.64897	8.23585	0.22873	0	2
GDF5	1.21932	8.86028	9.18622	6.9135	12.0678	12.3876	6.54483	12.2277	1.32225	6.69827	0.13827	76	76
GDF6	0.438784	2.85062	3.49881	3.33028	4.57322	4.04645	2.52962	4.30983	0.555154	2.46487	0.10238	76	76
GDF9	0.716723	4.0304	3.3713	2.83615	9.96811	11.2007	2.73864	10.5844	0.593145	4.63873	0.46373	76	76
GDI1	0.743588	1.75471	2.77567	4.0558	5.39779	4.30422	2.33244	4.85101	0.53603	2.57316	0.01682	47	47
GDI2	1.54478	11.7014	12.2997	10.6802	10.4282	14.8737	9.05651	12.651	1.86876	7.85874	0.08268	44	44
GDNF	0.318733	3.1633	4.13626	2.99547	4.55785	5.27521	2.65344	4.91653	0.643563	2.73784	0.57653	54	54
GEMIN2	2.13565	3.77101	5.44641	6.73524	12.0944	15.6749	4.52208	13.8846	1.24582	6.55085	0.07425	56	56
GEMIN5	1.34367	11.6853	11.6918	9.18093	12.6559	12.617	8.47543	12.6365	2.30265	7.80484	0.20664	56	56
GEMIN6	1.78932	2.29399	2.94396	5.73953	16.2319	16.8578	3.1917	16.5448	1.34869	7.02841	0.12453	56	56
GFAP	1.16432	6.27129	7.89655	6.15611	9.87619	9.75113	5.37207	9.81366	1.35181	5.51251	0.10155	1	1
GFPT1	1.57978	12.3119	11.0138	11.0463	9.51684	15.2052	8.98796	12.361	1.91456	7.75451	0.07801	17	28
GFPT2	1.56684	12.5357	12.1918	13.0797	14.4084	14.4008	9.84351	14.4046	2.27432	8.84081	0.0322	17	18
GFRA1	0.363495	2.11243	1.5241	1.67237	1.91872	2.1803	1.4181	2.04951	0.368011	1.27854	0.08109	55	55
GFRA3	1.49558	11.5641	15.1437	12.5905	17.2823	17.7506	10.1985	17.5165	2.72824	10.1477	0.19771	7	7
GGA3	0.38704	4.20127	4.47998	3.60867	4.2106	4.13764	3.16924	4.17412	0.545451	2.6296	0.14375	5	5
GGCT	1.30905	8.23395	12.9513	11.491	11.8889	13.8685	8.49634	12.8787	2.24268	7.87257	0.10488	13	16
GGCX	1.94695	3.12291	3.40821	5.17079	15.4082	18.9869	3.41222	17.1976	1.36373	7.32451	0.18313	8	9
GGH	0.875687	6.37908	7.29564	5.95154	5.46271	6.91594	5.12549	6.18933	1.28655	4.20046	0.36423	0	3
GGPS1	0.889757	2.23814	2.39366	2.7605	6.60748	8.02633	2.07051	7.31691	0.535795	3.30774	0.05781	21	26
GGT7	2.31475	17.335	19.672	15.7211	19.3863	19.6549	13.7607	19.5206	3.07631	12.1192	0.04473	62	62
GHR	0.762856	4.6767	6.75229	7.8227	6.90453	10.9649	5.00364	8.93472	1.0233	4.98722	0.48963	108	108
GHRH	1.89323	15.9499	15.8134	11.8023	14.8693	14.6877	11.3647	14.7785	3.00711	9.71678	0.3116	94	94
GHRHR	1.33206	9.58014	11.8674	8.72739	12.3994	11.8661	7.87674	12.1328	2.00194	7.33715	0.20494	18	18
GHRL	1.02422	8.79978	10.4403	9.04937	11.5877	13.4058	7.32842	12.4968	1.56468	7.12995	0.71511	25	25
GHSR	0.423171	2.44085	3.70544	2.73186	4.4291	3.36513	2.32533	3.89712	0.544866	2.25577	0.07604	26	26
GIF	1.50123	11.324	14.3398	11.0369	13.0862	17.0772	9.55047	15.0817	2.42739	9.01985	0.34252	4	4
GINS1	2.288	6.64679	5.78172	6.43551	16.2453	14.7445	5.28801	15.4949	1.62936	7.47076	0.11027	18	18
GINS2	1.66308	11.0129	11.4261	9.44494	11.3542	10.1226	8.38674	10.7384	1.45445	6.85987	0.03611	18	18
GINS4	1.27172	2.87103	2.74803	3.41423	14.5184	14.4276	2.57625	14.473	1.00535	6.01821	0.10862	18	18
GIP	1.11809	7.86663	9.27084	7.92356	10.8252	14.6911	6.54478	12.7582	2.24226	7.18174	0.36949	28	28
GIPR	0.666137	1.23042	2.71473	3.80745	10.4769	10.2434	2.10468	10.3601	1.23136	4.56539	0.2117	20	20
GIT1	0.275273	3.15338	3.42707	3.65813	2.77104	4.00676	2.62846	3.3889	0.373876	2.13041	0.0417	39	39
GIT2	0.975416	9.79991	11.6689	8.20951	7.89297	7.8854	7.66344	7.88919	1.49321	5.68195	0.0879	18	18
GJA1	0.271995	2.33925	4.54121	1.93596	3.13201	3.95667	2.27211	3.54434	0.615009	2.14382	0.05007	12	12
GK	0.724809	1.07931	1.36301	2.67969	8.63713	9.59593	1.46171	9.11653	0.654275	3.74417	0.0423	6	9
GK5	1.95068	15.7657	18.3563	13.2788	14.8594	15.4011	12.3379	15.1302	2.91443	10.1275	0.23986	0	1
GLB1	1.38961	9.84048	10.9126	10.4616	10.6962	12.4166	8.15106	11.5564	1.90519	7.20421	0.38512	25	29
GLB1L3	0.87172	5.51881	5.70827	5.08658	8.05532	9.75502	4.29635	8.90517	1.12245	4.77466	0.36326	0	1
GLCE	1.01372	0.795835	1.16305	2.85127	10.2721	10.9561	1.45597	10.6141	0.600147	4.22341	0.10115	12	12
GLDC	1.53893	13.1016	12.4656	11.5585	11.1403	13.7826	9.66616	12.4614	2.13852	8.0887	0.15422	17	19
GLG1	0.607733	5.36255	7.72489	5.04122	6.1614	7.59373	4.6841	6.87756	1.06692	4.20953	0.04647	159	161
GLO1	1.56123	11.0157	11.2382	11.1107	11.0567	12.0809	8.73147	11.5688	1.95106	7.41712	0.12127	3	5
GLP1R	1.48104	11.4755	13.8415	10.3822	14.5549	13.1056	9.29507	13.8302	2.13339	8.41956	0.1401	39	42
GLP2R	1.37032	9.96588	12.5729	8.22025	13.9958	11.9334	8.03234	12.9646	1.94334	7.64676	0.25116	20	20
GLRX	1.51736	10.958	12.2636	11.0811	10.6054	10.3393	8.955	10.4723	1.80257	7.07664	0.13019	0	1
GLS	1.37478	1.41179	1.53687	2.05276	11.3645	12.0488	1.59405	11.7066	0.643161	4.64795	0.07236	16	16
GLS2	0.482397	1.90726	2.05417	2.41453	4.74898	5.45182	1.71459	5.1004	0.537295	2.45076	0.20084	16	19
GLUL	1.17217	8.61347	10.8272	8.94979	10.9153	9.09627	7.39066	10.0058	1.45129	6.28258	0.00668	21	23
GLYCTK	1.31065	4.79968	5.23521	5.42644	11.4834	13.9844	4.193	12.7339	1.46615	6.13101	0.17829	12	14
GMDS	0.10271	0.293341	0.344577	0.567277	0.315049	0.411004	0.326976	0.363027	0.114958	0.26832	0.04394	6	8
GMIP	0.41977	1.8596	3.09138	3.24481	7.08518	6.51407	2.15389	6.79962	0.86577	3.27309	0.19625	18	18
GMNN	1.68775	3.20092	3.14047	4.42027	11.9746	18.6109	3.11235	15.2927	1.30593	6.57033	0.28521	10	10
GMPPA	0.697351	0.984898	0.709909	1.4841	6.28449	6.05988	0.969066	6.17219	0.428367	2.52321	0.06974	4	5
GMPPB	0.055838	0.0864295	0.0577865	0.145364	1.02263	0.649371	0.0863546	0.836001	0.0947913	0.339049	0.08905	4	6
GMPR	1.11513	4.01311	7.82469	8.23779	15.0412	13.4394	5.29768	14.2403	1.59628	7.04475	0.07464	35	36
GMPS	1.23275	0.97396	0.919635	2.87532	13.5651	15.5545	1.50042	14.5598	0.859707	5.63998	0.04678	30	34
GNA12	0.397074	3.35607	3.47523	2.88254	3.37513	4.89566	2.52773	4.1354	0.717967	2.46036	0.00287	167	169
GNA13	0.824359	6.13239	6.74018	6.26633	6.20087	8.08328	4.99081	7.14208	1.03463	4.38917	0.04547	193	195
GNA14	0.401286	3.42659	3.31065	3.26559	2.76387	3.54237	2.60103	3.15312	0.643514	2.13255	0.05677	358	361
GNAI1	0.731415	3.28543	5.01496	4.45089	8.41113	10.4696	3.37067	9.44038	0.85491	4.55532	0.01149	483	484
GNAI3	0.911229	1.42398	1.16015	1.54938	7.67054	7.84346	1.26119	7.757	0.402934	3.14037	0.02767	466	467
GNAL	0.456413	3.18249	4.71143	5.06793	5.45375	4.52238	3.35457	4.98807	0.788951	3.04386	0.07595	596	602
GNAO1	0.736735	3.12648	4.62745	4.13387	6.75178	7.20975	3.15613	6.98077	0.856795	3.66457	0.0001	216	216
GNAS	0.333086	0.548759	0.331021	0.485413	2.10417	2.22555	0.42457	2.16486	0.107948	0.899126	0.45346	334	366
GNAT1	0.256312	2.16457	2.12925	2.52521	2.32462	2.18528	1.76883	2.25495	0.252232	1.42534	0.00274	125	125
GNAT2	1.11074	8.7593	8.81642	7.5447	7.36727	7.14962	6.55779	7.25845	1.47781	5.09801	0.07468	134	134
GNB3	0.671184	5.65105	5.98257	5.18511	5.48808	8.13232	4.37248	6.8102	0.796228	3.99297	0.02537	554	555
GNB5	1.22888	7.9971	8.92063	7.66698	8.15405	10.5179	6.4534	9.33597	1.61232	5.80056	0.01281	556	557
GNE	1.2794	8.35496	9.75866	10.5251	7.43483	9.52481	7.47952	8.47982	1.5865	5.84861	0.03092	7	11
GNG12	0.642449	4.98778	4.37883	4.0748	4.96216	5.63003	3.52096	5.2961	0.83103	3.21603	0.0001	569	574
GNG4	1.0488	8.28053	8.1134	7.11497	8.53895	8.23947	6.13943	8.38921	1.68605	5.40489	0.05418	558	559
GNGT2	1.57333	12.2942	13.3624	9.09271	15.4911	16.4336	9.08067	15.9624	2.22828	9.09043	0.17064	554	555
GNMT	1.67029	7.32123	10.2948	13.0228	12.8231	17.9271	8.07728	15.3751	2.24384	8.56541	0.07989	11	12
GNPAT	1.86921	2.50732	2.15462	3.72779	12.2916	14.4066	2.56473	13.3491	1.04496	5.65292	0.24136	3	5
GNPDA1	0.952209	7.50746	9.068	6.67743	8.33192	9.36679	6.05127	8.84935	1.40507	5.43523	0.14892	12	14
GNPDA2	0.595323	5.08505	4.55928	4.13942	4.53183	5.94488	3.59477	5.23835	0.943085	3.25874	0.04544	12	13
GNPNAT1	0.914131	6.15137	8.55384	7.89872	5.43763	6.57473	5.87952	6.00618	1.22212	4.36927	0.0001	10	12
GNRH2	0.0548172	0.130908	0.22034	0.250013	1.13323	1.6192	0.16402	1.37621	0.12621	0.555481	0.84227	98	98
GNRHR	0.745335	5.10655	7.24638	5.47064	3.59207	6.39017	4.64223	4.99112	1.08367	3.57234	0.20361	27	27
GNS	0.895813	5.80032	8.82063	6.99065	8.58109	8.99266	5.62685	8.78687	1.49303	5.30225	0.13031	46	46
GORASP1	0.443257	3.93989	3.19152	2.94633	2.89245	3.80104	2.63025	3.34675	0.658833	2.21194	0.32176	11	11
GOSR2	0.939705	1.18295	0.765379	0.945165	8.71081	8.6364	0.9583	8.67361	0.632743	3.42155	0.3209	15	15
GOT1	1.07412	9.70227	9.34473	9.0014	7.95901	10.6966	7.28063	9.32779	1.67002	6.09282	0.16283	25	33
GP1BA	0.926098	7.79083	10.1148	9.97961	12.2333	13.6334	7.20283	12.9334	2.18603	7.44075	0.68616	30	30
GPAA1	0.896909	3.63178	3.08078	3.84269	6.20999	8.56554	2.86304	7.38777	0.68277	3.64453	0.07568	4	4
GPAM	0.674122	4.66908	5.03484	3.29044	5.13834	4.49211	3.41712	4.81523	0.822018	3.01812	0.13286	18	65
GPAT3	0.618794	1.09275	2.52157	5.28215	12.4976	18.4688	2.37882	15.4832	1.29809	6.3867	0.12158	0	1
GPAT4	1.13486	1.88811	1.69385	3.02452	10.5767	16.8993	1.93534	13.738	1.00641	5.55992	0.12237	0	1
GPC1	0.232544	0.903449	0.64631	1.0626	2.00465	1.78358	0.711225	1.89411	0.145594	0.916978	0.08924	142	144
GPC5	0.411289	0.864879	2.50404	2.56308	5.65714	5.42822	1.58582	5.54268	0.760325	2.62961	0.18269	72	72
GPC6	0.317879	1.56478	1.97424	1.99594	2.11411	3.43407	1.46321	2.77409	0.34406	1.52712	0.06591	141	141
GPCPD1	1.47069	11.5587	11.6162	11.7944	12.9248	13.5684	9.11001	13.2466	2.45108	8.26923	0.08784	19	19
GPD1	0.253057	3.83844	3.16951	4.27304	3.72783	6.29601	2.88351	5.01192	0.75694	2.88413	0.13599	4	10
GPD1L	1.36054	2.04103	4.14387	6.98882	18.4073	18.3531	3.63356	18.3802	1.52688	7.84687	0.07637	4	6
GPD2	0.810858	3.35475	3.48613	3.76098	8.48618	9.98917	2.85318	9.23767	1.04557	4.37881	0.04698	4	11
GPHN	0.603875	0.601489	0.609549	1.13325	5.10886	9.42485	0.73704	7.26686	0.39663	2.80018	0.01422	12	14
GPI	2.10255	7.42423	6.5504	10.8378	17.1937	18.7336	6.72875	17.9637	1.38145	8.69128	0.11995	30	36
GPLD1	1.07826	10.1157	10.6831	8.90782	7.58524	10.2843	7.69622	8.93479	1.30197	5.97766	0.27143	20	20
GPR119	0.708024	5.1529	5.83622	5.15982	5.78935	8.42521	4.21424	7.10728	1.12152	4.14768	0.25297	5	5
GPR132	1.01046	8.54067	10.348	9.04136	13.2834	12.7916	7.23512	13.0375	1.83284	7.36849	0.14406	21	21
GPR18	0.718887	4.96203	7.22197	6.32802	5.01203	7.583	4.80773	6.29751	1.06407	4.05644	0.19176	21	21
GPR37	0.56567	4.98555	5.44822	5.08691	6.59267	6.87135	4.02159	6.73201	1.02589	3.9265	0.2098	4	6
GPR50	0.402562	2.17756	3.80378	3.02046	3.89369	3.90669	2.35109	3.90019	0.618604	2.28996	0.32536	34	36
GPR55	0.494191	4.03148	5.06092	4.03278	5.34436	6.19721	3.40484	5.77078	0.664966	3.2802	0.12662	21	21
GPR68	1.22914	9.32519	11.6947	8.63429	9.43375	10.8396	7.72082	10.1367	1.78763	6.54837	0.04383	21	21
GPRC6A	1.01164	7.55786	6.28217	5.30821	7.27543	7.29302	5.03997	7.28422	1.12279	4.48233	0.42374	21	21
GPSM1	0.219999	0.816013	1.45811	2.73519	4.63957	3.3702	1.30733	4.00489	0.395567	1.9026	0.03202	3	3
GPT2	1.83511	4.81064	8.11729	10.3981	20.0923	20.4714	6.29029	20.2819	1.76355	9.44523	0.04441	0	2
GPX5	1.22388	7.7949	9.11732	7.28238	9.60625	11.2205	6.35462	10.4134	1.64044	6.13614	0.41769	30	31
GPX7	1.8689	14.5173	15.1146	15.7356	18.7553	21.379	11.8091	20.0672	2.8909	11.5891	0.1297	31	32
GPX8	0.794491	3.22647	4.88442	3.53927	9.54297	9.64246	3.11116	9.59272	0.906947	4.53694	0.1251	31	32
GRB14	0.109426	0.704157	0.470874	0.866566	1.65206	0.956726	0.537756	1.30439	0.172968	0.671706	0.12228	17	17
GRB2	1.07924	8.24156	8.56829	8.63098	7.54749	8.59173	6.63002	8.06961	1.12621	5.27528	0.0001	283	293
GRB7	0.767709	1.61619	2.65157	3.97297	11.9595	15.3494	2.25211	13.6544	1.42307	5.77654	0.13855	22	22
GREM1	0.674616	4.80561	7.61788	6.65207	7.59052	8.91609	4.93754	8.2533	1.01339	4.73474	0.01169	18	18
GRIA1	0.603857	4.69575	6.15156	4.96209	4.16648	7.33315	4.10331	5.74982	1.02498	3.62604	0.02435	33	33
GRIA2	0.605538	4.11301	4.61206	3.60483	3.88484	5.13623	3.23386	4.51054	0.615375	2.78659	0.05222	38	38
GRIA3	0.471419	3.63597	4.29813	4.08574	3.05348	5.20991	3.12282	4.13169	0.685313	2.64661	0.0353	33	33
GRIA4	0.643926	4.55187	5.54344	2.43128	4.15517	6.54283	3.29263	5.349	0.842645	3.16142	0.02621	31	31
GRIK1	0.45239	3.94898	3.49408	2.67141	3.56139	6.78516	2.64171	5.17327	0.833098	2.88269	0.02711	20	20
GRIK3	0.46435	4.32381	5.06282	3.54129	5.75727	7.58325	3.34807	6.67026	0.857804	3.62538	0.01266	60	60
GRIN1	1.32777	9.30792	9.2987	8.16775	7.17991	9.73111	7.02553	8.45551	1.53526	5.6721	0.00976	80	82
GRIN2C	0.17968	1.39751	1.91748	2.25854	4.19135	3.43195	1.4383	3.81165	0.504489	1.91815	0.07477	59	59
GRIN3A	0.647167	6.10082	6.46245	5.68248	5.32522	6.86939	4.72323	6.09731	0.961887	3.92747	0.16967	10	12
GRIP1	1.84621	10.4487	14.1746	10.7294	11.8262	13.7225	9.29972	12.7744	1.99988	8.02466	0.06137	15	15
GRK1	0.421761	3.37499	2.91957	3.32039	3.3445	3.68856	2.50918	3.51653	0.546372	2.19069	0.0968	29	29
GRK4	0.891957	5.12406	3.05338	3.01616	6.98842	7.92228	3.02139	7.45535	0.572813	3.68318	0.46622	31	31
GRK5	0.651856	0.70575	1.45345	3.19807	5.18548	9.22551	1.50228	7.20549	0.591712	3.09983	0.06994	33	33
GRK6	1.88096	7.54125	6.85495	8.75375	16.0836	20.4716	6.25773	18.2776	1.83693	8.79074	0.06382	28	28
GRK7	1.04202	7.48777	8.94386	6.06567	8.75974	10.6406	5.88483	9.70019	1.62866	5.73789	0.1365	29	29
GRM1	0.216979	1.8858	3.04443	1.89366	2.01323	3.45975	1.76022	2.73649	0.377996	1.6249	0.0749	64	64
GRM3	0.595505	5.42034	5.14299	4.04492	5.28308	5.54448	3.80094	5.41378	0.951246	3.38865	0.05083	42	45
GRM4	0.67933	7.38521	7.62577	6.17792	9.46704	11.0505	5.46706	10.2588	1.30857	5.67813	0.02822	42	43
GRM6	0.979212	7.60924	6.67601	6.44547	8.20563	10.1498	5.42748	9.17772	1.36555	5.32359	0.38415	25	25
GRM7	0.832523	6.15194	7.27482	4.89827	7.74818	8.40878	4.78939	8.07848	1.16914	4.679	0.01101	42	43
GRP	0.673559	5.23549	5.1523	4.47838	6.75768	6.42529	3.88493	6.59148	1.09685	3.85775	0.55052	22	22
GRPR	0.495632	4.14822	5.03886	6.01428	6.10048	9.14879	3.92425	7.62464	0.75264	4.10051	0.13051	25	25
GSK3B	0.353107	2.82147	3.72084	2.98223	2.89343	3.09445	2.46941	2.99394	0.4885	1.98395	0.0001	239	242
GSN	2.02585	13.3283	15.2652	13.5414	15.8035	15.9355	11.0402	15.8695	1.82667	9.57878	0.07343	29	29
GSS	1.31743	12.9244	12.8527	12.4102	13.0171	14.6735	9.87617	13.8453	2.42658	8.71601	0.21142	40	43
GSTA4	0.850009	6.7669	7.80276	6.58302	7.16555	8.44239	5.50067	7.80397	1.19472	4.83312	0.11558	19	21
GSTK1	1.44477	2.65884	2.87625	4.89936	13.9703	15.989	2.9698	14.9796	1.16884	6.37276	0.45905	19	20
GSTO2	1.13287	5.5003	4.88635	6.10147	8.81773	9.59125	4.40525	9.20449	0.866014	4.82525	0.53058	19	21
GSTP1	1.2349	8.37917	8.22258	7.68806	9.07481	9.19723	6.38118	9.13602	0.885124	5.46744	0.14791	19	22
GTF2A1	0.871237	5.51474	6.71911	6.45511	6.603	7.84314	4.89005	7.22307	1.22785	4.44699	0.03544	92	92
GTF2B	0.834373	5.90099	7.50304	8.19211	6.88316	9.62454	5.60763	8.25385	1.63248	5.16465	0.0001	86	86
GTF2E1	1.21181	4.53194	3.58476	3.30499	9.85946	12.7671	3.15837	11.3133	0.897929	5.12319	0.10554	84	84
GTF2E2	0.866871	8.26476	7.80628	8.30449	6.9992	11.4041	6.3106	9.20164	1.38708	5.63311	0.06923	84	84
GTF2F1	1.60816	14.1206	13.1394	13.1598	10.1907	11.723	10.507	10.9569	2.55004	8.00463	0.03347	313	321
GTF2H1	1.69045	9.12165	7.29962	6.1868	15.597	15.8956	6.07463	15.7463	0.853238	7.55805	0.06725	178	186
GTF2H3	1.62304	5.38147	6.64904	7.30615	10.2093	12.4226	5.23992	11.316	1.10458	5.88683	0.09789	178	186
GTF2IRD1	0.847666	1.75919	2.29333	4.90323	9.29066	12.2457	2.45086	10.7682	1.10059	4.7732	0.08248	2	2
GTF3A	1.713	7.11185	7.33278	8.07651	15.304	16.2278	6.05853	15.7659	1.23987	7.6881	0.32918	52	52
GTF3C2	1.44022	2.64584	2.7264	3.01377	12.6219	14.4323	2.45656	13.5271	1.3588	5.78082	0.12102	52	52
GTF3C3	1.20339	8.91366	9.3984	8.99081	9.26818	10.0765	7.12656	9.67234	1.57448	6.12446	0.04418	54	54
GTF3C4	1.74362	2.16273	1.47727	2.20662	10.7423	11.4242	1.89756	11.0833	0.839977	4.60693	0.09326	54	54
GUCA1A	1.4305	10.9786	12.7668	9.14263	12.3719	13.0147	8.57964	12.6933	2.11214	7.79503	0.04196	4	4
GUCA1B	1.8064	12.3491	14.7312	11.915	14.9443	15.4297	10.2004	15.187	2.66254	9.34997	0.02988	4	4
GUCA1C	0.725226	4.42952	6.59761	3.24667	6.06619	5.88249	3.74976	5.97434	0.993228	3.57244	0.34061	4	4
GUCY1A2	0.380563	2.43155	3.21195	3.19083	3.62535	4.14038	2.30372	3.88287	0.587909	2.25817	0.12743	68	72
GUCY1B3	0.502307	3.57028	3.38609	3.83323	3.81258	5.29933	2.82298	4.55595	0.692963	2.69063	0.03453	68	72
GUCY2C	0.625658	3.91726	6.12441	4.52533	6.39232	8.02303	3.79816	7.20767	0.867832	3.95789	0.23672	64	65
GUCY2D	1.02641	9.83142	12.8481	11.7085	16.0161	15.557	8.8536	15.7865	1.71404	8.78473	0.10158	67	68
GUCY2F	0.509439	3.78384	3.23172	3.27288	5.40012	5.77903	2.69947	5.58957	0.597244	2.9621	0.24246	64	65
GUK1	0.587748	1.99094	1.90286	3.57456	8.27532	9.93407	2.01403	9.1047	0.620063	3.91293	0.52889	49	53
GXYLT1	0.548779	5.13592	4.44367	4.18808	4.25406	6.27338	3.57911	5.26372	0.972234	3.27169	0.20509	19	19
GXYLT2	0.779161	3.93578	7.04033	7.75038	9.85809	12.0072	4.87641	10.9326	1.29838	5.70247	0.13181	19	19
GYG1	0.532645	1.31916	1.04676	2.55207	5.02249	5.44216	1.36266	5.23232	0.364436	2.31981	0.10815	12	12
GYS1	1.12743	1.876	2.15057	4.74633	9.65032	12.3012	2.47508	10.9758	0.995199	4.81535	0.05023	34	34
GYS2	1.05316	7.60482	9.30912	6.4979	10.3835	10.6813	6.11625	10.5324	1.64035	6.09633	0.14271	34	35
GZMA	0.260315	2.25448	4.11971	1.88197	3.37873	4.75508	2.12912	4.0669	0.451901	2.21597	0.9668	9	9
GZMB	0.702173	7.16753	6.94211	5.01213	9.19534	8.8372	4.95599	9.01627	1.23418	5.06881	0.66488	12	14
GZMH	0.451275	3.69472	4.5098	3.39608	4.81656	5.64384	3.01297	5.2302	0.513589	2.91892	4.44347	5	5
H2AFZ	0.524404	1.72948	1.02678	1.06255	5.38438	6.79439	1.0858	6.08938	0.271862	2.48235	0.0001	241	246
H6PD	1.76409	3.47653	1.90145	4.10616	19.6123	18.02	2.81206	18.8162	1.35773	7.66198	0.09982	7	7
HACE1	0.723747	7.1132	6.16598	5.62111	5.4648	7.60888	4.90601	6.53684	1.21219	4.21835	0.01816	68	68
HADH	1.10614	2.59836	2.24625	3.75432	10.7439	12.0308	2.42627	11.3874	0.782551	4.8654	0.52803	30	39
HADHA	0.467995	3.47311	4.11973	4.02082	2.53496	4.2	3.02042	3.36748	0.595441	2.32778	0.19031	24	48
HADHB	1.73545	7.34519	6.05383	7.56734	11.5576	14.4973	5.67545	13.0275	1.14889	6.61727	0.19036	35	58
HAGH	1.60964	13.0552	14.6343	15.3327	14.0367	15.7698	11.1579	14.9032	2.18561	9.4156	0.10642	2	4
HAL	0.736474	6.90881	7.46551	6.57799	7.36027	7.50598	5.42219	7.43312	1.13057	4.66196	0.11308	6	8
HAND1	1.2444	7.50787	8.49585	6.82222	8.7126	6.45404	6.01758	7.58332	1.25701	4.95264	0.09288	10	10
HAO1	0.449741	3.78943	3.82762	3.02279	4.24551	5.20025	2.7724	4.72288	0.649557	2.71494	0.13884	7	7
HAO2	1.39574	11.8062	13.4922	9.35493	14.5645	14.2555	9.01226	14.41	1.4746	8.29895	0.24619	7	7
HAPLN1	0.27957	1.90101	1.88935	1.54538	1.73706	2.2588	1.40383	1.99793	0.387056	1.26294	0.10305	46	46
HAPLN3	1.03587	8.15249	8.93809	7.51092	8.92115	10.1707	6.40934	9.5459	1.11809	5.69111	0.09262	44	44
HAPLN4	1.46585	11.4757	12.4386	10.6783	17.846	15.3959	9.01461	16.6209	1.83759	9.15772	0.04361	44	44
HAT1	1.47245	3.07544	2.51361	2.46527	15.8826	15.4547	2.38169	15.6687	1.19836	6.41625	0.05381	7	7
HAUS2	1.01176	1.53393	1.28746	1.54579	7.9157	9.24687	1.34474	8.58128	0.722084	3.54937	0.38995	140	140
HBEGF	1.41708	10.627	10.9598	10.7606	12.6842	10.8688	8.44114	11.7765	1.93214	7.38327	0.23006	249	251
HBP1	0.566698	0.439149	0.317029	0.475575	3.81622	4.49257	0.449613	4.15439	0.185192	1.5964	0.11151	6	6
HCCS	0.992601	2.08311	1.21278	2.10111	5.70237	5.86068	1.5974	5.78153	0.505317	2.62808	0.14405	2	2
HCFC1	0.199738	1.20922	1.1133	1.19287	1.44352	1.39387	0.928783	1.41869	0.154409	0.833962	0.05864	7	7
HCK	2.18789	13.8494	16.3857	15.5433	23.7688	22.7759	11.9915	23.2724	3.19325	12.8191	0.11605	99	100
HCLS1	1.06331	8.3016	6.48165	6.86485	6.9688	7.10536	5.67785	7.03708	1.21043	4.64179	0.26674	13	13
HCN4	0.307488	3.65727	3.80225	3.7506	4.97181	4.89315	2.8794	4.93248	0.624543	2.81214	0.08444	10	11
HCRT	1.04588	6.20815	6.97015	8.08441	10.5199	9.70158	5.57715	10.1107	1.05941	5.58243	0.46059	21	21
HCRTR1	1.36397	9.07826	12.4288	13.7212	13.4605	16.1228	9.14807	14.7917	1.86271	8.60082	0.15295	21	21
HCRTR2	1.2555	8.42056	9.29727	7.85062	8.80725	9.39762	6.70599	9.10243	1.49803	5.76882	0.34457	21	21
HCST	1.07369	3.4695	3.53396	5.33584	7.57545	9.78548	3.35325	8.68046	0.868135	4.30062	0.33739	13	13
HDAC11	1.82075	6.25411	8.80784	8.19455	16.599	15.2299	6.26931	15.9145	1.7727	7.98549	0.05153	59	59
HDAC2	1.68192	11.277	12.0049	9.40736	11.4274	14.7851	8.59279	13.1063	1.64796	7.78234	0.21149	181	182
HDAC4	0.390553	3.9806	3.26891	1.95852	3.615	2.78355	2.39965	3.19927	0.558218	2.05238	0.03213	87	87
HDAC5	0.848685	6.54028	6.76842	4.58131	5.81709	6.60288	4.68467	6.20999	0.804719	3.89979	0.03193	90	92
HDAC6	0.936791	4.16423	4.12277	4.76199	8.09249	11.8119	3.49644	9.95219	0.868921	4.77252	0.20904	74	74
HDAC7	0.640908	3.16086	4.34277	4.14556	3.95124	4.0624	3.07252	4.00682	0.746416	2.60859	0.1665	70	70
HDAC8	1.60131	13.2931	12.2274	12.4613	17.8139	16.4039	9.89575	17.1089	2.62411	9.87625	0.07222	87	87
HDAC9	0.97765	5.34619	8.0882	9.70529	8.38824	10.8551	6.02933	9.62165	1.67656	5.77585	0.09577	77	79
HDC	1.06116	7.89521	9.25935	7.57951	10.4555	11.2848	6.44881	10.8701	1.70503	6.34133	0.18406	6	8
HDDC3	1.32539	6.84325	7.83606	8.66771	10.6598	14.7717	6.1681	12.7157	0.968234	6.61736	0.12516	23	24
HEBP1	1.34647	11.3989	11.4568	10.8221	11.338	13.5248	8.75606	12.4314	1.44771	7.54506	0.10275	21	21
HECTD3	0.911678	6.25216	9.15777	7.71585	6.93567	9.5098	6.00937	8.22273	1.39061	5.20757	0.04076	306	314
HECW1	0.862163	3.71162	8.41091	7.67074	5.72932	11.0851	5.16386	8.40721	1.12788	4.89965	0.09556	122	122
HECW2	0.362197	2.81607	3.51813	2.05343	3.50007	3.16625	2.18746	3.33316	0.649477	2.0567	0.08878	68	68
HELLS	2.14559	2.65663	2.21295	3.66579	15.814	19.5582	2.67024	17.6861	1.46005	7.27213	0.10975	14	14
HELZ2	0.250086	2.28632	2.04596	1.63414	1.87335	2.41805	1.55412	2.1457	0.395491	1.36511	0.16692	109	109
HERC5	2.34764	6.7979	9.95271	12.2353	19.4691	20.7248	7.8334	20.097	1.60131	9.84389	0.37642	56	56
HEXA	0.782651	6.45424	6.00938	5.42562	5.95286	7.06495	4.66797	6.50891	1.04385	4.07358	0.23231	13	15
HEY1	0.502029	0.532018	0.851392	1.83534	4.03322	4.97629	0.930195	4.50475	0.398489	1.94448	0.08026	15	15
HEY2	0.248253	0.782807	0.620285	0.810824	2.56259	2.88537	0.615542	2.72398	0.283006	1.20751	0.08145	11	11
HGD	1.20577	9.00961	8.84122	7.50931	11.5306	12.5536	6.64148	12.0421	1.9331	6.87224	0.12591	2	4
HGF	0.226874	3.89878	2.0826	1.22528	2.73119	4.06295	1.85838	3.39707	0.551271	1.93558	0.24495	213	213
HGS	0.682979	1.11669	1.03828	2.0009	9.22806	10.075	1.20971	9.65155	1.07557	3.97894	0.03017	63	63
HHIP	0.640845	4.44742	7.30086	6.69834	6.68229	8.67783	4.77186	7.68006	1.1968	4.54957	0.0956	3	3
HIBADH	0.806801	5.3893	5.97245	5.40755	6.29664	6.44914	4.39402	6.37289	1.13191	3.96627	0.06844	14	16
HIBCH	0.818186	6.60204	7.77799	5.87364	7.08859	8.58797	5.26796	7.83828	1.17939	4.76188	0.2941	6	9
HIC1	0.24188	0.295719	0.441963	0.81636	2.32824	1.6924	0.448981	2.01032	0.148235	0.869178	0.10274	4	4
HIF1A	0.710821	1.08488	0.872208	1.49943	9.29895	10.0347	1.04183	9.66682	0.517569	3.74208	0.09015	101	108
HIF1AN	0.806819	0.824639	0.826829	1.6842	10.4133	11.5524	1.03562	10.9829	0.597431	4.2053	0.12286	3	3
HIF3A	1.25216	10.9016	16.4108	11.6915	16.6125	12.9842	10.064	14.7984	2.10264	8.98834	0.17298	30	34
HIP1R	0.802785	1.1372	2.83378	4.06581	16.7513	16.56	2.20989	16.6557	1.38765	6.75107	0.07464	78	78
HIPK2	0.533688	4.26846	4.36748	4.94201	5.86527	5.82387	3.52791	5.84457	0.79308	3.38852	0.02576	6	6
HIST1H2BA	1.6301	11.7935	11.3051	8.24354	12.3904	11.6841	8.24307	12.0373	1.55585	7.27872	0.06966	273	278
HIST3H2A	0.720327	1.80421	2.38523	1.36346	4.60961	4.31725	1.56831	4.46343	0.390814	2.14085	0.0001	28	28
HJURP	0.669999	4.73554	6.86576	6.06344	6.85876	8.65254	4.58369	7.75565	1.32878	4.55604	0.7328	84	88
HK2	1.45601	1.44934	1.42402	4.98302	14.2088	16.294	2.3281	15.2514	1.0694	6.2163	0.04281	42	47
HK3	0.756059	5.55139	5.19025	4.06357	8.07855	7.12698	3.89032	7.60277	1.02139	4.17149	0.15545	42	43
HKDC1	1.1583	5.69998	7.11279	5.6103	12.4777	10.8244	4.89535	11.6511	1.27475	5.94039	0.07774	42	43
HLCS	0.385321	2.57305	3.02818	3.80579	2.26538	4.13442	2.44809	3.1999	0.625608	2.0912	0.242	6	9
HLTF	1.15	9.82293	9.15256	8.00705	6.81383	8.66329	7.03313	7.73856	1.74725	5.50632	0.16614	14	14
HMGA2	0.692184	1.59647	2.86775	5.14514	5.88355	11.4136	2.57538	8.64859	0.750069	3.99135	0.68014	37	37
HMGB1	0.333231	0.192648	0.260194	0.536306	5.40334	6.02471	0.330595	5.71403	0.530133	2.19158	0.07086	34	34
HMGB2	1.07956	1.20973	0.853892	2.05122	6.58673	8.11475	1.2986	7.35074	0.642063	3.09713	0.01568	11	11
HMGCL	1.05495	2.82179	3.21366	5.41028	9.85949	13.3637	3.12517	11.6116	0.959293	5.23201	0.32723	27	31
HMGCLL1	0.895244	7.19374	7.74536	6.59087	8.83419	8.41589	5.6063	8.62504	1.32008	5.18381	0.27769	27	28
HMGCR	1.24959	2.73918	2.44519	3.72317	8.55388	11.2249	2.53928	9.88939	0.711974	4.38021	0.09704	10	22
HMGCS1	1.44395	10.7573	11.1452	11.9986	10.7463	12.2423	8.83626	11.4943	2.09375	7.47477	0.05349	44	46
HMMR	1.88423	8.21934	6.58915	7.07999	14.1178	14.1483	5.94318	14.133	1.39475	7.15699	0.32228	12	12
HNF1A	1.4247	9.12841	12.941	10.403	15.1001	16.7339	8.47427	15.917	1.65965	8.68363	0.04425	14	14
HNF4A	2.25178	16.9763	15.5153	15.4997	21.6363	20.0764	12.5608	20.8564	3.00102	12.1394	0.06298	82	82
HNF4G	0.359146	0.478708	1.18254	1.24141	2.3796	3.29862	0.815452	2.83911	0.406802	1.35379	0.06246	74	74
HNRNPA0	0.611909	0.423248	0.273251	0.840385	7.45687	9.8675	0.537198	8.66219	0.377925	3.19244	0.03058	222	224
HNRNPA2B1	0.575233	3.02242	4.85582	4.98406	3.12667	3.99206	3.35938	3.55936	0.715299	2.54468	0.0001	222	224
HNRNPH2	1.78392	5.50645	3.37106	3.28272	11.1192	12.2078	3.48604	11.6635	0.85272	5.3341	0.0001	222	224
HNRNPM	1.16059	2.70856	1.52243	2.87579	12.0585	12.6087	2.06684	12.3336	0.989561	5.13	0.02406	222	224
HNRNPU	0.202905	1.94068	2.0781	1.98532	1.2695	1.51631	1.55175	1.3929	0.24368	1.06278	0.04314	222	224
HNRNPUL1	0.690738	1.91001	1.26904	1.26893	6.19858	9.20038	1.28468	7.69948	0.467614	3.15059	0.06374	222	224
HOMER1	0.613117	5.53013	4.78265	5.22629	5.40979	7.64481	4.03805	6.5273	0.959542	3.84163	0.06789	18	18
HOMER2	0.451749	3.60031	3.96127	4.13569	4.36023	5.22338	3.03725	4.7918	0.511546	2.7802	0.04572	18	18
HOPX	0.653979	5.2904	6.39741	4.87019	6.91124	8.20331	4.30299	7.55728	1.09109	4.31712	0.26706	4	4
HPD	2.74826	7.53194	9.57641	10.6295	24.2754	27.6775	7.62152	25.9765	2.48982	12.0293	0.16478	9	11
HPGDS	0.619414	4.59732	6.87866	5.09097	5.93573	6.67765	4.29659	6.30669	0.809315	3.8042	0.19126	9	10
HPRT1	2.33622	6.98843	5.72447	8.7298	18.7985	20.3924	5.94473	19.5955	1.73247	9.09089	0.04123	38	45
HPSE	1.35537	9.66751	11.3724	9.92501	13.1304	13.7195	8.08007	13.425	2.3198	7.94161	0.3495	13	13
HPSE2	0.983581	7.56265	8.77055	7.32733	7.98216	9.89261	6.16103	8.93739	0.957504	5.35197	0.02492	13	13
HPX	1.28351	9.3318	10.9832	8.83135	10.0124	10.0829	7.60746	10.0476	1.4861	6.3804	0.5023	8	8
HRAS	0.282679	2.14922	2.1497	1.86996	2.93607	3.46257	1.61289	3.19932	0.334977	1.71573	0.00331	388	405
HRH1	2.12566	13.577	14.7279	11.1037	18.5338	19.7021	10.3835	19.118	2.64461	10.7154	0.20645	25	113
HRH2	1.94091	12.5995	14.3148	12.3155	19.8929	20.5114	10.2927	20.2021	2.82721	11.1073	0.13029	19	29
HRH4	1.23833	9.26956	11.7463	9.01556	10.5269	13.1278	7.81745	11.8274	1.82304	7.15595	0.48175	154	154
HS2ST1	1.58113	1.91466	0.985392	1.09565	7.49981	9.5947	1.39421	8.54725	0.675327	3.53893	0.07328	12	12
HS3ST1	0.55405	6.4107	5.54399	4.6835	6.68578	6.19266	4.29806	6.43922	0.996629	3.9113	0.03319	12	12
HS3ST2	1.49846	13.0007	12.2978	8.93581	12.6518	10.9608	8.9332	11.8063	1.55896	7.43282	0.03036	12	12
HS3ST3A1	0.783634	6.03092	5.7289	4.71389	5.1998	7.53945	4.31434	6.36963	1.07476	3.91958	0.04841	12	12
HS3ST3B1	0.503104	2.23407	2.30405	2.9248	7.2251	5.93362	1.99151	6.57936	0.446952	3.00594	0.04045	12	12
HS3ST4	0.948985	9.52239	8.5532	8.09232	10.3506	14.4556	6.77922	12.4031	1.53657	6.90629	0.01748	12	12
HS3ST5	0.278191	2.56818	3.43398	1.96893	2.5703	2.56316	2.06232	2.56673	0.508938	1.71266	0.03166	12	12
HS6ST2	0.978904	4.5448	5.99729	3.95138	6.12914	6.02756	3.86809	6.07835	0.755941	3.56746	0.18331	12	12
HSD11B1	0.274832	3.14843	2.39953	2.68316	3.39053	3.5378	2.12649	3.46416	0.584287	2.05831	0.46578	29	31
HSD11B2	0.344293	1.28861	2.04834	2.90763	7.38484	7.12937	1.64722	7.25711	0.604144	3.16949	0.28632	1	3
HSD17B3	0.872991	7.25606	7.91835	6.77765	9.62896	9.4774	5.70626	9.55318	1.02	5.42648	0.36947	22	24
HSD17B4	0.693783	0.730234	0.804131	1.50645	8.83859	8.29496	0.933649	8.56677	0.724372	3.40826	0.23349	2	8
HSD3B7	0.227067	0.988241	2.2498	1.69308	3.78649	4.31399	1.28955	4.05024	0.413556	1.91778	0.09833	4	8
HSF1	0.44507	0.963301	0.988262	1.68368	3.33998	4.47601	1.02008	3.908	0.310344	1.74614	0.05702	52	52
HSP90AB1	0.79095	0.895114	0.702976	1.09289	11.9817	10.2469	0.870483	11.1143	0.621246	4.20201	0.00518	20	20
HSPA5	0.613808	1.16185	0.709923	0.878309	5.02042	4.77997	0.840973	4.9002	0.492384	2.07785	0.0169	28	41
HSPA8	0.548429	1.27728	1.1899	1.81853	3.42324	4.8467	1.20854	4.13497	0.554748	1.96609	0.01365	351	353
HSPG2	1.8778	12.8633	13.8257	9.80232	13.0518	16.3978	9.59229	14.7248	2.4353	8.91747	0.10029	121	121
HSPH1	0.75578	4.3613	5.59778	5.31507	5.61527	6.81713	4.00748	6.2162	1.02558	3.74975	0.06829	10	10
HTR1A	0.228003	1.0235	1.23988	1.51477	2.09574	1.73037	1.00154	1.91305	0.135755	1.01678	0.08418	44	46
HTR1D	1.51688	10.5968	13.3134	10.2898	14.6933	13.9975	8.92924	14.3454	1.97743	8.41735	0.11376	44	45
HTR2A	0.79322	6.66577	7.63586	4.79225	10.4822	6.47527	4.97177	8.47873	0.969955	4.80682	0.06135	29	29
HTR2C	0.374832	2.18375	2.63332	2.66805	3.31787	3.5035	1.96499	3.41068	0.445084	1.94025	0.12775	68	70
HTR4	1.37724	12.1378	11.5128	9.65654	14.7238	11.718	8.67109	13.2209	1.60044	7.83082	0.17842	20	20
HTR6	1.54343	8.14052	13.4997	11.1438	13.5807	16.0975	8.58188	14.8391	1.80613	8.40904	0.05988	20	20
HTR7	1.20862	7.2059	8.87877	6.92741	9.95685	10.4781	6.05517	10.2175	1.4486	5.90708	0.10073	46	47
HTRA2	0.0541302	0.0693171	0.0942948	0.207487	2.03555	1.28326	0.106307	1.65941	0.099127	0.621613	0.49572	19	19
HTT	0.752676	0.72677	1.14321	1.82752	10.9736	11.2564	1.11254	11.115	0.688976	4.30552	0.09923	2	2
HYAL2	0.460167	0.530312	0.688105	1.22612	3.10523	3.80113	0.726176	3.45318	0.396383	1.52525	0.1911	15	15
HYAL4	0.339103	3.20236	3.32911	2.74167	4.42352	4.82635	2.40306	4.62494	0.674094	2.56736	0.27548	3	4
HYI	0.890127	4.44198	4.09825	4.48966	7.86846	8.71343	3.48	8.29095	1.16146	4.3108	0.1566	6	6
HYKK	1.69569	2.14771	5.34018	8.33958	13.593	16.1422	4.38079	14.8676	1.73991	6.9961	0.47237	1	1
HYOU1	1.34446	8.49485	10.8253	9.14336	8.91039	9.06315	7.45198	8.98677	1.7175	6.05209	0.12906	10	23
IARS2	2.7804	6.06384	5.84917	7.56435	18.4942	20.5549	5.56444	19.5245	1.50808	8.86568	0.22669	0	1
IBSP	0.470587	4.06108	4.32421	3.71138	5.74795	6.06967	3.14181	5.90881	0.744744	3.26512	0.41849	33	33
IBTK	1.4889	8.44195	11.9862	9.1324	9.18101	12.2268	7.76237	10.7039	1.86001	6.77542	0.22771	7	7
ICAM2	1.07945	8.16076	8.63396	6.55177	6.86217	8.02362	6.10649	7.4429	1.31423	4.95454	0.53704	4	4
ICAM3	1.14752	1.32404	1.4102	2.06594	8.77755	7.8759	1.48692	8.32672	0.619325	3.47766	0.42634	3	3
ICAM4	0.848353	1.69829	3.03807	4.13778	10.7562	12.5721	2.43062	11.6641	1.23818	5.11098	0.87303	4	4
ICMT	0.929547	8.60768	8.03797	7.72546	6.6251	9.74452	6.32516	8.18481	1.44879	5.31959	0.08099	2	2
ID1	1.98013	4.10604	7.10593	10.5937	15.2677	20.4709	5.94644	17.8693	1.55952	8.45843	0.02684	3	3
IDH2	0.994696	7.45968	7.50177	9.03361	7.48265	10.6218	6.24744	9.05223	1.21111	5.50359	0.01513	10	14
IDH3A	2.001	8.60062	8.91281	12.3335	17.2959	19.188	7.96198	18.242	1.84531	9.34976	0.05123	8	10
IDH3B	0.716795	1.86034	2.54611	3.99889	4.3593	5.24568	2.28053	4.80249	0.485922	2.52298	0.07428	8	10
IDH3G	0.394129	2.12178	3.34562	2.99622	2.37604	2.6083	2.21444	2.49217	0.443545	1.71672	0.05117	8	10
IDI1	0.710601	3.57929	4.56517	4.68715	5.8928	6.9977	3.38555	6.44525	1.22988	3.6869	0.28118	10	13
IDNK	1.65311	5.14134	4.64471	5.79815	12.7483	15.4386	4.30933	14.0934	1.19457	6.53245	0.58624	4	4
IDO1	0.922876	6.01242	8.75202	6.04407	13.6125	12.1048	5.43285	12.8587	1.72163	6.67105	0.413	18	23
IDUA	2.20171	6.84355	8.52825	10.0927	20.6729	19.0165	6.91656	19.8447	1.51346	9.4249	0.25497	8	11
IFI16	0.837416	5.81392	7.09254	6.64725	10.09	8.71086	5.09778	9.40044	1.21022	5.23615	1.28084	3	3
IFIH1	1.14953	7.83287	10.3459	7.47802	9.50044	11.4937	6.70158	10.4971	1.72506	6.30791	0.27639	3	5
IFIT1	1.43563	3.05341	4.8005	6.03087	10.0468	10.7244	3.8301	10.3856	1.40487	5.20686	0.67739	29	29
IFNAR1	1.26322	2.89916	2.13993	2.35266	14.0111	11.8618	2.16374	12.9365	0.753789	5.28466	0.61364	96	96
IFNG	0.772607	5.13528	5.73471	5.00405	7.9003	7.24323	4.16166	7.57176	0.99559	4.243	0.37975	84	84
IFNGR1	0.888204	7.1095	6.97712	7.34394	7.1509	8.66978	5.57969	7.91034	1.3675	4.95251	0.48993	101	101
IFNK	0.698147	4.89105	5.69884	4.59598	5.15335	5.99273	3.971	5.57304	0.959437	3.50116	0.43201	41	41
IFNLR1	1.76398	15.1922	13.6733	13.8889	16.0889	15.7629	11.1296	15.9259	1.93236	9.66263	0.46944	65	65
IGF1	0.516471	3.60706	2.25044	2.19811	3.36907	3.47969	2.14302	3.42438	0.503109	2.0235	0.15596	146	147
IGF1R	0.291719	0.211844	0.37557	0.431788	4.16558	3.91487	0.32773	4.04022	0.296977	1.55498	0.09272	372	377
IGF2BP1	0.190333	0.454801	0.62608	0.775259	0.68135	0.934971	0.511618	0.80816	0.138422	0.486067	0.00443	10	10
IGF2R	0.97369	2.12896	1.21708	2.16809	13.6864	15.8423	1.62195	14.7643	0.858302	5.7482	0.20878	236	238
IGFBP1	0.787742	4.65622	4.68683	5.0114	5.94206	7.52818	3.78555	6.73512	0.88123	3.80063	0.83363	4	4
IGFBP2	1.05485	4.56658	7.63194	8.56709	11.4015	13.6992	5.45512	12.5504	1.57472	6.52673	0.1878	4	4
IGFBP3	0.57673	4.42038	4.35056	4.56171	5.68481	7.64877	3.47735	6.66679	0.705833	3.61666	0.0926	19	19
IGFBP4	0.79098	2.87848	3.85413	5.24341	11.284	10.4938	3.19175	10.8889	0.937449	5.00603	0.1437	12	12
IGFBP5	0.291758	2.64689	2.33167	2.11539	2.50756	3.20385	1.84643	2.85571	0.426254	1.70946	0.08694	8	8
IGFBP6	0.315039	1.03032	2.40575	4.20203	8.60974	10.2305	1.98829	9.4201	0.811517	4.0733	0.31076	4	4
IGFBP7	0.893341	5.4079	7.1518	5.4605	6.88287	6.77571	4.72839	6.82929	1.26074	4.2728	0.1076	2	2
IGSF5	1.0572	7.9609	7.46239	6.70295	8.98277	8.82129	5.79586	8.90203	1.24183	5.31324	0.74802	15	16
IGSF8	0.753189	1.09306	2.48408	4.07725	4.23929	5.90888	2.1019	5.07409	0.753494	2.64316	0.15576	2	2
IHH	0.137182	0.807955	1.81088	1.60145	1.30334	1.83193	1.08937	1.56764	0.184799	0.947267	0.06478	39	39
IKBKB	1.70908	2.85102	2.52271	4.13946	12.1988	17.1843	2.80557	14.6916	1.21914	6.23875	0.07606	120	124
IKZF3	0.681578	2.30394	2.37592	2.80534	8.02748	8.03194	2.04169	8.02971	1.10376	3.72506	0.14032	22	22
IL10	1.10304	7.54204	9.48171	8.66311	11.6321	12.4318	6.69747	12.032	1.52087	6.75011	0.33159	162	162
IL10RA	1.11755	4.10605	5.82587	6.77262	10.8852	11.6517	4.45552	11.2685	1.45317	5.72572	0.43899	203	203
IL11RA	0.180496	0.273147	0.445294	0.617215	3.53153	3.73749	0.379038	3.63451	0.360526	1.45802	0.39991	167	167
IL12A	1.34932	3.43788	6.58303	8.18657	13.9803	12.7388	4.8892	13.3596	1.32416	6.52431	0.63326	181	181
IL12B	1.64885	11.7137	11.9382	9.33409	15.9395	14.6423	8.65873	15.2909	1.81297	8.58752	0.30574	190	190
IL12RB2	1.1085	8.64994	8.94305	7.66917	10.76	10.4916	6.59266	10.6258	1.5915	6.26999	0.53884	183	183
IL13	1.49768	10.0301	12.055	11.3034	15.6701	16.4089	8.72154	16.0395	2.55334	9.10479	0.47129	155	156
IL13RA1	1.18632	5.8939	5.22129	7.45238	11.9174	10.7438	4.93847	11.3306	1.11116	5.79341	0.3268	468	470
IL13RA2	1.02858	8.4783	7.42897	6.05887	10.7048	10.2609	5.74868	10.4829	1.48408	5.90521	0.60122	167	167
IL15	0.420479	1.10403	1.64195	2.60834	5.16358	5.17957	1.4437	5.17157	0.583745	2.39967	0.40334	155	155
IL15RA	1.82829	12.0974	14.0255	9.95854	12.8339	12.3461	9.47744	12.59	1.8115	7.95964	0.53058	167	167
IL16	1.35333	11.9422	12.2586	9.89017	13.7083	13.741	8.86109	13.7247	1.89707	8.16094	0.27606	141	141
IL17B	1.70244	11.6604	13.5962	12.3902	13.9451	14.3437	9.83729	14.1444	1.89261	8.62476	0.09357	137	137
IL17RC	1.10434	2.54914	4.51885	6.75674	10.2355	13.183	3.73227	11.7092	1.36497	5.60216	0.33171	151	151
IL17RD	1.04726	7.28927	10.4009	5.4655	10.4926	7.86212	6.05072	9.17737	1.44531	5.5578	0.1531	2	2
IL18	1.545	9.97823	11.8298	7.26999	11.1758	11.0857	7.65575	11.1307	2.15674	6.98108	0.45998	147	147
IL18R1	0.74704	1.61454	1.884	3.80827	6.75899	5.9827	2.01346	6.37084	0.612862	2.99906	0.61141	154	154
IL18RAP	1.03671	8.06593	9.09487	7.28287	9.03371	8.6141	6.3701	8.8239	1.54516	5.57972	0.52028	4	4
IL19	1.03741	8.03457	8.92174	7.31201	10.8329	11.2884	6.32643	11.0607	1.32882	6.23865	0.60497	155	155
IL1A	1.55824	11.0425	10.9211	8.4972	11.0473	12.9226	8.00474	11.9849	2.11558	7.36843	0.79829	181	181
IL1B	0.629687	4.6363	8.19172	4.57801	9.48527	8.97916	4.50893	9.23222	1.37358	5.03824	0.35579	174	174
IL1R1	1.41059	9.0476	9.16274	7.73688	14.2913	12.7225	6.83945	13.5069	1.44175	7.26271	0.37891	184	184
IL1R2	0.626167	3.8351	6.26511	4.54989	6.61889	5.99955	3.81906	6.30922	0.959718	3.696	0.29544	11	11
IL1RAP	1.36877	4.59338	7.31818	6.81779	12.0481	14.6247	5.02453	13.3364	1.27286	6.54459	0.10101	25	25
IL1RN	1.18417	10.3512	10.3132	8.98124	12.4884	12.8164	7.70745	12.6524	1.61049	7.32345	0.30851	9	9
IL2	0.96339	8.99925	7.11368	5.78044	8.68241	8.11524	5.71419	8.39882	1.21047	5.10783	0.41237	251	251
IL20	0.812241	7.31872	9.20127	6.81011	12.8136	12.2042	6.03559	12.5089	1.20683	6.58378	0.36669	105	105
IL20RA	0.306109	4.36299	5.13777	2.7032	7.3657	5.64454	3.12752	6.50512	0.810386	3.48101	0.30847	167	167
[truncated: 2,506 more rows]

## Sheet: pathways
	NGRE_H3K4me1	NGRE_H3K4me3	NGRE_H3K9ac	NGRE_H3K27ac	NGRE_H3K27me3	NGRE_H3K9me3	NGRE_ac	NGRE_hc	NGRE_TFBS	NGRE_AGG	dN.dS	ppi_count	pmi_count	number_of_genes_considered	number_of_all_genes
biocarta_actions_of_nitric_oxide_in_the_heart_Main_Pathway	0.714469	4.74454	5.51915	4.79204	7.62227	8.43654	3.94255	8.02941	0.974551	4.3155	0.169447	179.207	183.552	29	38
biocarta_activation_of_camp_dependent_protein_kinase_pka_Main_Pathway	0.713754	4.11795	5.18537	4.50509	6.94553	8.28629	3.63054	7.61591	0.990899	4.07912	0.207315	180.118	185.235	17	27
biocarta_activation_of_csk_by_camp_dependent_protein_kinase_inhibits_signaling_through_the_t_cell_receptor_Main_Pathway	0.839036	5.41983	6.39373	5.50279	8.41632	9.46155	4.53885	8.93893	1.20455	4.89411	0.319148	161.88	165.72	25	41
biocarta_activation_of_pkc_through_g_protein_coupled_receptors_Main_Pathway	0.793924	4.35164	5.23745	4.92004	7.17482	9.0503	3.82576	8.11256	1.02549	4.32127	0.297571	207.714	215.143	7	11
biocarta_adp_ribosylation_factor_Main_Pathway	0.826042	5.13918	5.48372	5.11327	7.70684	8.4795	4.14055	8.09317	1.06816	4.43396	0.0860732	35.7273	36	22	28
biocarta_akt_signaling_Main_Pathway	0.81233	4.2333	4.5647	4.21221	7.04101	9.27436	3.45563	8.15768	0.900756	4.17136	0.175808	227.9	233.5	10	16
biocarta_angiotensin_ii_mediated_activation_of_jnk_pathway_via_pyk2_dependent_signaling_Main_Pathway	0.959619	5.15413	6.03224	6.35392	9.36069	10.6375	4.62498	9.99907	1.07917	5.23441	0.049755	274.889	281.111	18	23
biocarta_apoptotic_signaling_in_response_to_dna_damage_Main_Pathway	1.46856	6.44659	7.0977	7.46444	10.8665	14.5215	5.61932	12.694	1.43792	6.58375	0.24219	140.222	143.667	9	12
biocarta_aspirin_blocks_signaling_pathway_involved_in_platelet_activation_Main_Pathway	0.955891	4.05366	5.40438	5.92248	8.59082	10.7777	4.0841	9.68426	1.08904	4.95247	0.070955	226.917	236.75	12	16
biocarta_aspirin_blocks_signaling_pathway_involved_in_platelet_activation_Pathway_.vasoconstriction.	1.09073	4.28781	5.77148	6.43375	9.52703	11.9386	4.39594	10.7328	1.15473	5.42783	0.09645	199.875	208.375	8	12
biocarta_attenuation_of_gpcr_signaling_Main_Pathway	0.766459	4.29035	5.25965	4.66594	7.25064	8.90758	3.7456	8.07911	1.05043	4.29171	0.150051	233.6	242.3	10	13
biocarta_b_cell_survival_Main_Pathway	0.588757	1.92957	2.23035	2.73759	6.35498	7.25835	1.87157	6.80667	0.665282	3.11451	0.121259	297.714	305.143	7	11
biocarta_bcr_signaling_Main_Pathway	0.777331	3.49847	4.10999	4.41033	7.77409	8.66328	3.19903	8.21869	0.878272	4.09866	0.0663108	225.654	231.115	26	31
biocarta_bioactive_peptide_induced_signaling_Main_Pathway	0.707401	3.18332	4.33325	4.40702	7.23011	8.97385	3.15775	8.10198	0.838667	4.0328	0.0869777	240.231	246.769	13	20
biocarta_bone_remodeling_Main_Pathway	1.09424	3.95495	3.78944	4.83926	9.36522	10.854	3.41947	10.1096	1.02827	4.85245	0.220439	106.778	107.778	9	14
biocarta_calcium_signaling_by_hbx_of_hepatitis_b_virus_Main_Pathway	0.940877	4.84254	5.66172	6.09953	8.28667	9.86901	4.38617	9.07784	1.00564	4.82322	0.0298	265.077	271.154	13	15
biocarta_caspase_cascade_in_apoptosis_Main_Pathway	1.12333	4.81886	4.83235	4.80265	9.22638	11.2304	3.8943	10.2284	1.21686	5.11318	0.302834	102	103.857	14	18
biocarta_cdk_regulation_of_dna_replication_Main_Pathway	1.24951	6.1879	6.39203	6.69553	9.48071	11.1776	5.13124	10.3292	1.28675	5.58239	0.219551	78.1667	78.1667	12	17
biocarta_cell_cycle_g1_s_check_point_Main_Pathway	0.981046	3.1512	3.20828	4.34168	8.85478	9.86365	2.92055	9.35921	0.93332	4.40436	0.142052	141.538	143	13	21
biocarta_cell_cycle_g2_m_checkpoint_Main_Pathway	1.18136	4.6843	4.91127	5.28339	9.67633	10.5318	4.01508	10.1041	1.13838	5.08585	0.201047	133.25	135.25	12	19
biocarta_ceramide_signaling_Main_Pathway	1.20799	4.10074	4.2427	4.9677	11.4949	13.3394	3.62978	12.4172	1.12994	5.72563	0.165548	131.5	133.538	26	32
biocarta_ceramide_signaling_Pathway_.Pathway_protein_ubiquitination_of_CHUK.	0.944105	2.72062	2.64696	3.3473	9.01629	10.6879	2.41475	9.85211	0.880718	4.38253	0.188725	134.364	135.273	11	12
biocarta_chrebp_regulation_by_carbohydrates_and_camp_Main_Pathway	0.834245	4.59522	5.67121	5.09396	7.86939	9.21103	4.04866	8.54021	1.10662	4.56516	0.158972	155.52	159.84	25	38
biocarta_chromatin_remodeling_by_hswi_snf_atp_dependent_complexes_Main_Pathway	1.08971	5.66963	6.30297	6.56452	8.86561	10.3979	4.90671	9.63174	1.30755	5.282	0.096973	96	97	10	16
biocarta_ctcf_first_multivalent_nuclear_factor_Main_Pathway	0.790994	2.0114	2.64431	3.13748	8.87448	10.6327	2.14605	9.75357	0.788103	4.22924	0.0895394	217.688	221.375	16	22
biocarta_cxcr4_signaling_Main_Pathway	0.539548	1.50469	2.03556	2.11049	5.82326	6.7766	1.54757	6.29993	0.516014	2.78784	0.0824571	429.857	439.571	7	11
biocarta_cyclins_and_cell_cycle_regulation_Main_Pathway	0.970577	3.64687	3.69037	4.57427	8.51557	9.81054	3.22052	9.16305	0.988751	4.45744	0.158839	117.867	119.267	15	23
biocarta_cystic_fibrosis_transmembrane_conductance_regulator_cftr_and_beta_2_adrenergic_receptor_b2ar_Main_Pathway	0.611423	3.63947	4.36577	3.61691	5.51284	7.03527	3.05839	6.27405	0.908285	3.41358	0.25513	202.462	208.308	13	20
biocarta_double_stranded_rna_induced_gene_expression_Main_Pathway	1.2308	4.98647	4.92635	4.56582	9.60264	10.763	3.92736	10.1828	1.12973	5.07997	0.108963	114.429	116.429	7	10
biocarta_egf_signaling_Main_Pathway	0.750523	2.83994	3.2133	3.71252	7.06717	8.3457	2.62907	7.70644	0.740658	3.69206	0.0738611	318.556	327.056	18	20
biocarta_endocytotic_role_of_ndk_phosphins_and_dynamin_Pathway_.endocytosis.	1.13285	7.32999	8.78614	8.36339	9.98624	11.0779	6.40309	10.5321	1.61192	6.18236	0.163466	88.7143	90.7143	7	10
biocarta_epo_signaling_Main_Pathway	0.950018	4.61377	4.92259	4.92217	7.6234	9.39514	3.85214	8.50927	0.942938	4.43478	0.0432138	344.625	352.625	8	11
biocarta_erk1_erk2_mapk_signaling_Main_Pathway	0.919384	5.09678	5.57651	5.65738	8.21098	9.53482	4.31251	8.8729	1.02556	4.73699	0.0610884	242.053	247.368	19	22
biocarta_erk_and_pi_3_kinase_are_necessary_for_collagen_binding_in_corneal_epithelia_Main_Pathway	0.892952	4.65854	5.18213	5.43428	7.92154	9.48132	4.04197	8.70143	1.02139	4.58826	0.0676976	185.905	188.762	21	29
biocarta_erk_and_pi_3_kinase_are_necessary_for_collagen_binding_in_corneal_epithelia_Pathway_.cell_matrix_adhesion.	0.908656	5.23291	5.88202	5.79966	8.33417	9.82178	4.45581	9.07798	1.17076	4.90152	0.07056	144	145.214	14	22
biocarta_extrinsic_prothrombin_activation_Main_Pathway	0.814156	5.86352	5.95409	5.08725	7.79927	7.90319	4.42975	7.85123	1.1359	4.47229	0.317823	38.4	40.5	10	13
biocarta_fas_signaling_pathway_cd95__Main_Pathway	1.13915	3.5943	3.5334	3.69289	11.7347	12.0894	2.98994	11.912	1.06211	5.32135	0.342277	120.111	121.333	9	12
biocarta_fc_epsilon_receptor_i_signaling_in_mast_cells_Main_Pathway	0.907278	3.31127	4.18446	4.72574	8.76338	9.97916	3.28219	9.37127	0.956254	4.53657	0.154668	269.273	276.273	22	27
biocarta_fc_epsilon_receptor_i_signaling_in_mast_cells_Pathway_.degranulation.	0.844539	3.42696	4.11329	4.19513	8.22414	9.56753	3.14498	8.89583	0.900907	4.31391	0.284891	312.667	320.111	9	10
biocarta_fmlp_induced_chemokine_gene_expression_in_hmc_1_cells_Main_Pathway	0.813486	4.36209	5.35773	5.42875	8.17385	9.39085	3.99052	8.78235	1.08644	4.61977	0.0650216	182.947	188.684	19	28
biocarta_growth_hormone_signaling_Main_Pathway	0.862719	3.67185	4.44702	4.78675	7.53347	9.34745	3.44209	8.44046	0.895123	4.25922	0.0922338	328.692	336.615	13	19
biocarta_hiv_1_nef_negative_effector_of_fas_and_tnf_Pathway_.Pathway_degradation_of_CASP8_BIRC2_APAF1.	1.67637	6.4192	6.18964	6.36083	14.049	16.4719	5.16151	15.2605	1.56472	7.32889	0.324616	106.7	107.3	10	13
biocarta_hiv_1_nef_negative_effector_of_fas_and_tnf_Pathway_.Pathway_protein_ubiquitination_of_CHUK.	1.07805	4.83534	4.70367	4.95372	10.9892	11.3415	3.89269	11.1653	1.16638	5.40813	0.198076	133.692	134.462	13	13
biocarta_how_progesterone_initiates_the_oocyte_maturation_Main_Pathway	0.989565	4.78678	5.65503	5.47253	9.27557	11.4051	4.22598	10.3404	1.17413	5.24682	0.14508	254	259.412	17	23
biocarta_how_progesterone_initiates_the_oocyte_maturation_Pathway_.oocyte_maturation.	0.989585	4.97374	6.0462	5.69754	9.17454	12.1096	4.42677	10.6421	1.29501	5.45462	0.148281	251.889	255.444	9	13
biocarta_human_cytomegalovirus_and_map_kinase_pathways_Main_Pathway	0.86216	2.41877	3.08953	3.35828	8.285	9.52231	2.43218	8.90366	0.777308	4.03772	0.047973	296.9	305.1	10	16
biocarta_hypoxia_inducible_factor_in_the_cardivascular_system_Main_Pathway	0.810715	3.25648	3.65302	3.73909	7.936	8.59223	2.86483	8.26412	0.766177	3.96504	0.209067	144.5	148.4	10	16
biocarta_igf_1_signaling_Main_Pathway	0.734033	3.1912	3.49389	3.84436	6.4824	7.78485	2.81587	7.13363	0.738861	3.56279	0.0519187	272.375	279.062	16	20
biocarta_il_2_receptor_beta_chain_in_t_cell_activation_Main_Pathway	0.992393	4.85316	5.48405	5.72509	9.33664	10.3613	4.26367	9.84897	1.13493	5.08253	0.110978	245.677	250	31	45
biocarta_il_2_receptor_beta_chain_in_t_cell_activation_Pathway_.cell_proliferation.	0.698658	2.26562	2.66026	3.31663	7.37624	8.91831	2.23529	8.14728	0.764224	3.7156	0.117513	265.1	270.8	10	16
biocarta_il_2_signaling_Main_Pathway	0.983021	6.41422	6.978	6.32742	8.87306	9.03205	5.17567	8.95255	1.21628	5.11483	0.123701	323.4	328.5	10	14
biocarta_il_3_signaling_Main_Pathway	0.892045	5.30304	5.50464	5.34157	7.10795	8.40932	4.26032	7.75863	0.940454	4.3198	0.20106	294.125	300.25	8	11
biocarta_il_4_signaling_Main_Pathway	0.997798	5.25892	5.84644	5.59549	10.3451	9.20094	4.42466	9.77301	1.2385	5.14539	0.181989	265.875	270	8	13
biocarta_il_6_signaling_Main_Pathway	0.733222	3.47277	4.04465	3.9859	6.88703	7.23544	3.05913	7.06123	0.810207	3.64353	0.119087	334.9	340	10	12
biocarta_induction_of_apoptosis_through_dr3_and_dr4_5_death_receptors_Pathway_.Pathway_degradation_of_CASP3_CASP10_CASP10.	1.28421	5.30476	5.80685	6.04857	12.8341	13.5612	4.6111	13.1977	1.3403	6.38302	0.335487	164	165.111	9	12
biocarta_induction_of_apoptosis_through_dr3_and_dr4_5_death_receptors_Pathway_.apoptosis.	1.17551	4.89046	5.32704	5.67396	11.9218	12.7731	4.26674	12.3475	1.27858	5.96427	0.266234	137.692	138.692	13	17
biocarta_influence_of_ras_and_rho_proteins_on_g1_to_s_transition_Main_Pathway	0.844193	3.59541	4.03499	4.23185	8.02295	9.75251	3.17661	8.88773	0.892292	4.31888	0.0477655	337.636	346.636	11	15
biocarta_inhibition_of_cellular_proliferation_by_gleevec_Main_Pathway	0.781021	3.66873	4.08272	4.2892	7.23414	8.8192	3.20542	8.02667	0.81352	4.0152	0.046698	299.933	306.933	15	22
biocarta_internal_ribosome_entry_Main_Pathway	1.05293	5.91424	6.1243	5.94264	8.67529	10.924	4.75853	9.79962	1.34543	5.30119	0.304073	180.727	183.091	11	18
biocarta_keratinocyte_differentiation_Main_Pathway	0.932112	3.90858	4.33838	4.83759	8.75928	9.71653	3.50417	9.23791	0.988897	4.57699	0.114697	216.972	221.194	36	48
biocarta_keratinocyte_differentiation_Pathway_.apoptosis.	1.02177	3.64279	4.24222	5.24249	10.0893	11.3137	3.53732	10.7015	1.06739	5.10207	0.0300438	225.875	228.375	8	12
biocarta_lissencephaly_gene_lis1_in_neuronal_migration_and_development_Main_Pathway	0.99965	5.88472	6.64815	6.15279	8.84667	9.82358	4.92133	9.33512	1.23655	5.16433	0.0997153	105.533	107.533	15	17
biocarta_lissencephaly_gene_lis1_in_neuronal_migration_and_development_Pathway_.retrograde_axon_cargo_transport.	1.23749	7.59266	8.8216	7.93448	11.0129	12.0743	6.39656	11.5436	1.55767	6.49927	0.129583	126.1	128.1	10	11
biocarta_map_kinase_inactivation_of_smrt_corepressor_Main_Pathway	0.885505	3.55712	3.69643	4.55298	8.76372	9.8452	3.17301	9.30446	0.866981	4.44815	0.095778	326.5	334.7	10	12
biocarta_mapkinase_signaling_Main_Pathway	0.975028	4.5312	5.09384	5.1092	9.1019	10.2506	3.92732	9.67626	1.0966	4.90006	0.0643693	131.833	134.595	42	55
biocarta_mcalpain_and_friends_in_cell_motility_Main_Pathway	0.894663	4.94296	5.81967	5.66193	8.32448	10.1556	4.32981	9.24002	1.10499	4.8916	0.103591	262.905	268.333	21	30
biocarta_melanocyte_development_and_pigmentation_Main_Pathway	0.890695	3.64291	4.87449	4.87531	9.04954	10.6283	3.57085	9.83891	1.0594	4.82305	0.08448	213.333	218.222	9	12
biocarta_mets_affect_on_macrophage_differentiation_Main_Pathway	1.12464	5.14525	4.77612	4.71457	8.82353	10.5373	3.94014	9.68043	0.965106	4.86189	0.177724	83.5714	84.1429	7	10
biocarta_multiple_antiapoptotic_pathways_from_igf_1r_signaling_lead_to_bad_phosphorylation_Main_Pathway	0.813752	4.25521	4.55677	4.6041	6.71493	8.23561	3.55746	7.47527	0.839214	3.95731	0.0700467	307.556	315.111	9	10
biocarta_nerve_growth_factor_pathway_ngf__Main_Pathway	0.818458	3.7702	4.46269	4.74085	6.96625	8.38182	3.44805	7.67404	0.852972	3.99169	0.0427933	317.067	325.333	15	17
biocarta_nf_kb_signaling_Pathway_.Pathway_protein_ubiquitination_of_CHUK.	0.90705	3.67867	3.727	3.74248	9.14251	9.80433	3.0138	9.47342	0.939435	4.47555	0.236931	156	157.143	14	18
biocarta_nfat_and_hypertrophy_of_the_heart__Main_Pathway	0.70411	4.42882	4.7773	4.57979	6.43	6.87467	3.6225	6.65233	0.89216	3.72233	0.0697485	171.778	176.037	27	37
biocarta_nfkb_activation_by_nontypeable_hemophilus_influenzae_Main_Pathway	0.849982	3.33529	4.65089	4.4826	7.75433	9.08243	3.32969	8.41838	0.914725	4.22093	0.193122	132.5	134.417	12	16
biocarta_nitric_oxide_signaling_Main_Pathway	0.700288	4.09501	4.97229	4.6945	6.83859	8.14658	3.61552	7.49259	1.00029	4.03613	0.0614047	158.467	163.067	15	19
biocarta_p38_mapk_signaling_Main_Pathway	1.00535	4.00015	4.61136	5.01596	9.4153	9.77143	3.65821	9.59336	1.01732	4.7563	0.0740019	114.667	117.333	21	30
biocarta_pdgf_signaling_Main_Pathway	0.727807	2.96377	3.483	3.93061	7.04609	8.45257	2.7763	7.74933	0.775402	3.76701	0.0444527	281.409	288.545	22	26
biocarta_phospholipids_as_signalling_intermediaries_Main_Pathway	0.872764	4.37167	5.32561	5.53363	8.39748	9.61193	4.02592	9.0047	1.04068	4.69043	0.0926088	304.917	311.917	24	33
biocarta_phospholipids_as_signalling_intermediaries_Pathway_.actin_filament_organization.	0.827432	3.17157	4.00266	4.50672	8.99056	9.57474	3.1271	9.28265	0.901147	4.43696	0.169723	222.714	226.714	7	10
biocarta_phospholipids_as_signalling_intermediaries_Pathway_.lamellipodium_assembly.	0.654045	2.27378	3.06541	3.27306	6.8834	7.65315	2.31657	7.26828	0.694639	3.4265	0.158165	266.75	273	8	11
biocarta_phosphorylation_of_mek1_by_cdk5_p35_down_regulates_the_map_kinase_Main_Pathway	0.779857	3.88555	4.66607	4.75811	6.36226	7.90339	3.5224	7.13282	0.832347	3.82919	0.0321255	275.182	282	11	14
biocarta_pkc_catalyzed_phosphorylation_of_inhibitory_phosphoprotein_of_myosin_phosphatase_Main_Pathway	0.779853	3.92269	4.70065	4.7615	8.21366	9.28123	3.54117	8.74744	1.05945	4.44936	0.0668586	134.571	138.714	14	21
biocarta_pten_dependent_cell_cycle_arrest_and_apoptosis_Main_Pathway	0.747674	3.79568	4.24217	3.8356	7.45225	8.01026	3.15528	7.73126	0.795939	3.89416	0.06246	274	280.143	14	15
biocarta_rac1_cell_motility_signaling_Main_Pathway	0.602223	3.47314	3.90606	3.55811	6.98521	7.17686	2.88488	7.08104	0.815507	3.59381	0.08361	139.043	142.13	23	33
biocarta_rac1_cell_motility_signaling_Pathway_.phosphatidic_acid_metabolic_process.	0.68706	4.29904	4.68087	4.279	7.6878	7.91127	3.48649	7.79953	0.9413	4.07578	0.098218	85.2667	86.9333	15	21
biocarta_ras_independent_pathway_in_nk_cell_mediated_cytotoxicity_Main_Pathway	1.10672	5.60336	6.41288	5.71907	10.7013	11.7501	4.71051	11.2257	1.27374	5.73666	0.190648	282.143	286.143	14	22
biocarta_regulation_of_bad_phosphorylation_Main_Pathway	0.945137	4.30517	5.29773	5.29227	8.32767	10.1175	3.96008	9.22257	1.08208	4.75491	0.198538	253.412	258.529	17	23
biocarta_regulation_of_ck1_cdk5_by_type_1_glutamate_receptors_Main_Pathway	0.676914	3.33186	3.98127	3.74481	5.90168	7.01998	2.93372	6.46083	0.825898	3.40681	0.0788132	164.842	170	19	24
biocarta_regulation_of_pgc_1a_Main_Pathway	0.587812	3.45244	3.7792	3.45008	5.38899	6.12625	2.81738	5.75762	0.744896	3.10663	0.0676723	86.0769	87.6154	13	19
biocarta_regulation_of_spermatogenesis_by_crem_Main_Pathway	1.01005	6.02916	6.13911	5.19955	8.44626	9.67284	4.59447	9.05955	1.19093	4.94831	0.229559	127.375	133.75	8	10
biocarta_regulation_of_splicing_through_sam68_Main_Pathway	1.14888	4.9537	5.45426	6.20193	10.034	12.1959	4.43969	11.1149	1.09315	5.54926	0.0368271	306.286	312.429	7	10
biocarta_regulators_of_bone_mineralization_Main_Pathway	0.632923	3.66366	4.77859	3.95881	6.53024	6.8051	3.2585	6.66767	0.869486	3.59855	0.268812	86	86.5556	9	11
biocarta_repression_of_pain_sensation_by_the_transcriptional_regulator_dream_Main_Pathway	0.915202	4.22738	5.31771	5.22192	8.62843	10.5473	3.92056	9.58787	1.08183	4.86342	0.104417	188.091	191.182	11	13
biocarta_reversal_of_insulin_resistance_by_leptin_Main_Pathway	1.04543	5.01656	6.7391	6.00614	9.6348	10.9804	4.70181	10.3076	1.39584	5.46842	0.206495	57.5	58.5	8	10
biocarta_rho_cell_motility_signaling_Pathway_.actin_filament_polymerization.	0.718064	4.47941	5.01161	4.48407	7.19034	7.51293	3.67329	7.35163	0.891075	3.972	0.102737	40.8667	41.5333	15	24
biocarta_rho_selective_guanine_exchange_factor_akap13_mediates_stress_fiber_formation_Main_Pathway	0.83425	4.23358	5.50562	5.0389	7.98784	10.133	3.90309	9.06043	1.22346	4.72899	0.162862	160.75	163.75	8	10
biocarta_role_of_brca1_brca2_and_atr_in_cancer_susceptibility_Main_Pathway	1.34043	5.11284	5.2459	5.13336	9.97864	10.7867	4.20813	10.3827	1.1401	5.24364	0.279492	104.7	107.1	10	16
biocarta_role_of_brca1_brca2_and_atr_in_cancer_susceptibility_Pathway_.DNA_replication_termination.	1.18298	5.74914	6.06928	5.49295	8.5067	8.60235	4.62358	8.55453	1.16567	4.78126	0.27107	124.571	127	7	11
biocarta_role_of_egf_receptor_transactivation_by_gpcrs_in_cardiac_hypertrophy_Main_Pathway	0.83637	3.25567	3.64873	4.16133	7.8893	9.56605	2.97553	8.72768	0.867471	4.19022	0.0912307	254.571	260.857	14	19
biocarta_role_of_erbb2_in_signal_transduction_and_oncology_Main_Pathway	0.900498	3.95119	4.6161	4.80612	7.58077	9.14725	3.56848	8.36401	0.917059	4.28318	0.0443219	323.312	331.562	16	21
biocarta_role_of_erk5_in_neuronal_survival_Main_Pathway	0.848935	2.99426	3.34304	3.54583	7.47144	8.71343	2.68302	8.09243	0.79231	3.85592	0.054151	271.55	278.65	20	26
biocarta_role_of_erk5_in_neuronal_survival_Pathway_.cell_survival.	0.860302	1.82294	1.86905	2.23273	8.36407	9.08473	1.69626	8.7244	0.689756	3.70347	0.04368	216.667	222.667	9	12
biocarta_role_of_mal_in_rho_mediated_activation_of_srf_Main_Pathway	0.935751	4.69852	5.88605	5.91327	9.17477	11.0677	4.3584	10.1212	1.04607	5.17523	0.0637133	182.667	186.917	12	19
biocarta_role_of_mef2d_in_t_cell_apoptosis_Main_Pathway	0.929356	5.90239	6.91223	5.86673	9.74575	10.5342	4.90268	10.14	1.27023	5.43763	0.258388	154.176	157.824	17	27
biocarta_role_of_nicotinic_acetylcholine_receptors_in_the_regulation_of_apoptosis_Main_Pathway	0.967978	5.97749	6.92837	6.42064	9.79167	10.5536	5.07362	10.1726	1.21524	5.48716	0.0878643	225	229.429	14	17
biocarta_signal_transduction_through_il1r_Main_Pathway	0.96313	4.21815	5.18311	5.10538	9.25574	10.3786	3.86744	9.81716	1.1041	4.92957	0.196144	125.545	126.636	22	34
biocarta_signal_transduction_through_il1r_Pathway_.Pathway_protein_ubiquitination_of_CHUK_PEBP1.	0.967695	2.94354	3.66698	4.17623	8.86795	10.6533	2.93861	9.76064	0.911952	4.53707	0.0898343	99.4286	101.571	7	10
biocarta_signaling_pathway_from_g_protein_families_Main_Pathway	0.762188	3.52056	4.35184	4.31957	6.83196	8.63531	3.23854	7.73363	0.920082	3.96408	0.0716655	225.727	232.682	22	26
biocarta_skeletal_muscle_hypertrophy_is_regulated_via_akt_mtor_Main_Pathway	0.816482	3.43154	3.58703	3.16359	7.90793	8.54066	2.74966	8.22429	0.8086	3.92752	0.05701	270.286	278.286	14	20
biocarta_sprouty_regulation_of_tyrosine_kinase_signals_Main_Pathway	0.87691	4.52424	4.89927	5.3652	8.55532	9.89094	3.9164	9.22313	0.992251	4.7106	0.103394	262.467	268.133	15	19
biocarta_stathmin_and_breast_cancer_resistance_to_antimicrotubule_agents_Main_Pathway	0.959947	5.72613	6.58236	5.55904	8.80414	10.3822	4.70687	9.5932	1.22663	5.17557	0.149381	179.812	182.562	16	24
biocarta_stress_induction_of_hsp_regulation_Main_Pathway	1.32415	6.39216	6.02153	5.64036	9.78864	11.9994	4.84455	10.894	1.35455	5.6977	0.382368	128.625	129.25	8	13
biocarta_sumoylation_by_ranbp2_regulates_transcriptional_repression_Main_Pathway	0.988187	5.39822	5.88205	6.15983	9.51213	10.936	4.60707	10.2241	1.2089	5.34668	0.183993	82.9	83.1	10	14
biocarta_t_cell_receptor_signaling_Main_Pathway	0.763864	4.1954	4.78337	4.55264	7.98689	8.75745	3.57382	8.37217	0.987353	4.31111	0.162672	185.714	190.167	42	53
biocarta_tgf_beta_signaling_Main_Pathway	0.806244	3.02665	3.98573	4.19088	8.65597	9.913	3.00238	9.28448	0.959002	4.41529	0.0964715	132.615	133.385	13	15
biocarta_the_41bb_dependent_immune_response_Main_Pathway	1.17445	7.44298	8.02684	7.3047	11.6393	11.2651	5.98724	11.4522	1.53166	6.32369	0.253698	154.222	156.333	9	13
biocarta_the_co_stimulatory_signal_during_t_cell_activation_Main_Pathway	1.00714	7.55256	8.42766	6.64682	10.0692	10.7023	5.90855	10.3857	1.4661	5.92013	0.404952	203.833	207.833	12	18
biocarta_the_igf_1_receptor_and_longevity_Main_Pathway	0.754365	3.7258	3.78564	3.86156	6.56346	7.54127	3.03184	7.05236	0.757502	3.6139	0.0922038	269.846	278.077	13	15
biocarta_thrombin_signaling_and_protease_activated_receptors_Main_Pathway	0.750078	3.32799	4.26949	4.42195	7.34268	8.60069	3.19238	7.97169	0.858067	4.00738	0.053762	189.55	193.75	20	26
biocarta_tnf_stress_related_signaling_Main_Pathway	0.986828	3.21804	3.44314	4.00642	9.85188	10.6896	2.91361	10.2707	0.927022	4.70379	0.159111	122.389	124.333	18	23
biocarta_tnfr2_signaling_Main_Pathway	0.934441	4.80505	5.08315	5.18018	9.36861	9.92955	4.0007	9.64908	1.09834	4.91604	0.206709	104.2	104.9	10	10
biocarta_toll_like_receptor_Pathway_.Pathway_protein_ubiquitination_of_CHUK_MAP3K1.	0.797194	4.09429	4.79886	4.29753	7.67594	9.13633	3.49697	8.40613	0.965076	4.28939	0.119347	125.857	128.143	7	10
biocarta_tpo_signaling_Main_Pathway	0.872546	4.23578	4.85358	4.93074	7.56368	9.31168	3.72316	8.43768	0.957938	4.37293	0.0572395	290.1	297.3	20	24
biocarta_transcription_factor_creb_and_its_extracellular_signals_Main_Pathway	0.697821	3.39257	3.96638	3.59244	6.61532	7.95659	2.9123	7.28596	0.840663	3.67964	0.0806006	267.125	274.312	16	21
biocarta_transcription_regulation_by_methyltransferase_of_carm1_Main_Pathway	0.882513	3.49262	4.15211	4.16717	7.04545	8.94233	3.1736	7.99389	1.02936	4.06562	0.0821622	186.889	190.333	9	13
biocarta_trefoil_factors_initiate_mucosal_healing_Main_Pathway	0.919748	3.91474	4.43941	4.73868	8.64129	10.346	3.50314	9.49362	1.0041	4.66696	0.134315	249.857	256.429	14	20
biocarta_trka_receptor_signaling_Main_Pathway	0.659719	2.82173	3.39309	3.51021	5.99172	6.9766	2.59619	6.48416	0.716233	3.26553	0.0352842	381.667	393.25	12	13
biocarta_tumor_suppressor_arf_inhibits_ribosomal_biogenesis_Main_Pathway	1.08405	3.34512	3.44714	4.29294	10.0926	10.7851	3.04231	10.4388	0.987813	4.82299	0.10612	263.545	268.636	11	15
biocarta_vegf_hypoxia_and_angiogenesis_Main_Pathway	0.813632	4.58545	5.07568	5.14516	8.18912	8.91867	3.90498	8.55389	0.970105	4.47633	0.0898217	288.043	295.261	23	27
biocarta_vegf_hypoxia_and_angiogenesis_Pathway_.cell_migration.	1.12164	7.34196	7.64087	7.57134	11.373	12.0369	5.91896	11.7049	1.39675	6.34021	0.123661	281.5	284.625	8	10
biocarta_y_branching_of_actin_filaments_Main_Pathway	0.96274	4.58715	4.48886	5.17387	8.40785	9.84541	3.80315	9.12663	1.00675	4.64551	0.048055	133.5	135.2	10	16
AADAT_centric_pathway	1.41407	6.12529	7.06048	6.50385	11.2684	12.1727	5.27592	11.7206	1.39744	6.13131	0.225216	7	11.2857	7	10
AATF_centric_pathway	0.864086	3.94043	4.38176	5.05362	8.72471	9.4601	3.55997	9.0924	1.01476	4.55571	0.08962	143.429	145.857	7	10
ABAT_centric_pathway	1.17148	5.68205	6.34671	6.67845	10.4804	11.8448	4.96967	11.1626	1.27017	5.80081	0.199928	33.7727	39.8636	22	28
ABCC3_centric_pathway	1.00153	5.50994	6.45589	6.33814	10.7472	9.94204	4.82637	10.3446	1.31733	5.4961	0.251843	7.25	18.75	8	10
ABHD5_centric_pathway	0.679567	2.54586	3.10495	3.52512	8.23475	8.40169	2.46388	8.31822	0.835022	3.87237	0.148737	28.625	180	8	13
ABI1_centric_pathway	0.855482	4.53537	4.84174	4.94333	8.53443	9.69874	3.79398	9.11659	1.0263	4.64562	0.0931077	197.967	200.967	30	41
ABL1_centric_pathway	0.994282	5.15474	5.6211	5.64849	8.95568	9.93831	4.35465	9.447	1.15338	4.98501	0.0886408	175.95	178.583	60	83
ABL2_centric_pathway	1.02282	4.96627	5.27496	5.2792	8.56261	10.148	4.13581	9.35533	1.1573	4.88281	0.0797787	132.867	135.133	15	18
ACACA_centric_pathway	0.9926	5.05325	6.15225	6.05972	9.33413	10.7984	4.56445	10.0663	1.35162	5.32745	0.132818	43.9167	46.5833	12	18
ACAD8_centric_pathway	1.42299	6.97542	7.4073	7.13247	10.4892	13.1629	5.73455	11.826	1.44404	6.33488	0.222028	29.7273	38.5455	11	13
ACADM_centric_pathway	1.25198	6.62725	7.03179	7.13175	9.80234	12.1982	5.51069	11.0003	1.35369	5.95489	0.215824	24.5294	31.7059	17	21
ACADS_centric_pathway	1.46963	6.57159	7.23759	7.25666	12.0725	13.9206	5.63387	12.9965	1.48982	6.70674	0.228712	24.6875	32.375	16	24
ACAT1_centric_pathway	1.21169	5.6053	6.0233	6.52841	10.8352	12.6569	4.84218	11.7461	1.32953	5.97259	0.210592	27.0952	32.9524	21	29
ACSF3_centric_pathway	1.40851	6.57564	7.69868	8.80695	12.8355	14.8829	6.12245	13.8592	1.62558	7.20242	0.160901	41.2857	47	7	10
ACSM1_centric_pathway	0.973132	5.34971	6.2317	5.80206	9.57525	10.5628	4.58915	10.069	1.26013	5.3061	0.157151	24.0667	27.7333	15	21
ACSM6_centric_pathway	0.998195	5.97094	6.91608	6.10864	9.94743	10.9052	4.99846	10.4263	1.29521	5.57333	0.237471	2.88889	8	9	13
ACSS2_centric_pathway	1.33689	5.27604	5.84551	6.85643	11.6692	13.2992	4.82871	12.4842	1.31617	6.2097	0.190533	33.1	37.95	20	28
ACTA1_centric_pathway	0.977618	5.10255	5.68653	5.71329	9.49869	10.0983	4.37	9.79847	1.11057	5.09301	0.0979383	115.746	117.19	63	99
ACTC1_centric_pathway	0.793003	5.8269	5.77059	5.37074	7.48746	7.61699	4.44031	7.55223	1.07306	4.3552	0.0609275	39	40.125	8	12
ACTG2_centric_pathway	0.997003	5.39064	6.01256	5.87174	9.74434	10.1148	4.56798	9.92958	1.18452	5.22736	0.0803057	58.5476	59.0714	42	65
ACTN1_centric_pathway	0.964837	5.11448	5.87593	5.83374	9.31535	10.1071	4.44725	9.71121	1.14114	5.09987	0.109957	166.022	168	45	60
ACTN2_centric_pathway	0.954906	5.33492	5.92813	5.6464	8.95419	9.5427	4.46609	9.24845	1.12672	4.94708	0.0989552	157.538	159.596	52	74
ACVR2A_centric_pathway	0.910851	4.17139	4.44312	4.39927	8.91352	10.5471	3.48116	9.7303	1.09787	4.76977	0.131205	127.05	129.45	20	25
ADAM10_centric_pathway	0.995533	5.25298	5.29629	5.38206	9.43957	9.96238	4.23171	9.70097	1.18414	5.03894	0.11409	96.9231	97.6154	13	21
ADAM17_centric_pathway	0.594723	3.55811	4.0648	3.94823	6.44588	6.91437	3.04146	6.68012	0.800597	3.50739	0.107325	164.238	167	21	32
ADCY10_centric_pathway	0.990049	5.57434	6.44092	5.99627	9.15628	10.1916	4.7504	9.67395	1.23983	5.22139	0.143099	180.91	184.551	89	146
ADCY3_centric_pathway	0.911273	5.35695	6.2144	5.59776	8.36993	9.35702	4.52009	8.86347	1.15145	4.84501	0.12399	166.349	169.373	126	203
ADSL_centric_pathway	0.894537	4.88936	5.93999	5.60164	8.25731	9.52612	4.33138	8.89172	1.10189	4.77499	0.167167	59.2812	62.4688	32	48
AGRN_centric_pathway	0.978931	5.70649	6.47328	6.31996	9.3662	10.5034	4.86967	9.9348	1.22532	5.34326	0.127051	74.7317	75.2927	41	58
AGT_centric_pathway	0.840738	4.9047	5.96645	5.33478	8.07684	9.30647	4.26167	8.69165	1.07881	4.67738	0.269923	200.92	204.62	50	82
AGXT_centric_pathway	1.06139	6.45747	7.58915	6.92649	10.4193	11.0034	5.50863	10.7114	1.37561	5.8652	0.190551	18.5333	21.8	15	21
AJUBA_centric_pathway	1.18499	5.14802	5.60898	5.925	9.99778	11.3029	4.46675	10.6503	1.2068	5.4413	0.214736	181.327	182.755	49	70
AK6_centric_pathway	0.879602	4.85794	5.85463	5.59926	7.94338	9.11902	4.29786	8.5312	1.1316	4.65355	0.176774	75.8276	81.3793	29	44
AKAP5_centric_pathway	0.933861	5.0073	5.69105	5.18062	7.72908	8.93373	4.20321	8.3314	1.10363	4.54608	0.059554	170.933	173.6	15	22
AKAP8_centric_pathway	0.930534	5.54556	6.34537	5.57507	8.91183	11.287	4.59913	10.0994	1.36672	5.35509	0.129676	199.444	203.889	9	13
AKAP9_centric_pathway	1.04872	4.6996	5.10734	5.24763	8.8709	10.0324	4.02582	9.45164	1.08393	4.8538	0.177677	186.594	188.578	64	97
AKT1_centric_pathway	0.961366	4.4405	5.03714	5.09421	8.87348	9.83838	3.88331	9.35593	1.03909	4.75944	0.138079	135.721	138.157	172	261
AKT3_centric_pathway	1.06834	4.7178	5.35919	5.4267	9.21878	10.5023	4.14301	9.86053	1.12096	5.0415	0.152878	148.585	151.854	82	112
ALAS1_centric_pathway	1.14465	5.72034	6.5062	6.49397	9.21651	10.2261	4.96629	9.72128	1.28685	5.32481	0.159663	53.6	55.04	25	31
ALAS2_centric_pathway	1.1863	7.48885	8.71446	8.29443	10.3862	11.4949	6.42101	10.9406	1.59989	6.32048	0.196145	19.25	22.25	12	14
ALDH1L2_centric_pathway	1.1423	5.6095	6.08059	5.42716	9.89166	12.3313	4.56489	11.1115	1.40608	5.69415	0.163849	25.5714	30.2857	7	10
ALDH4A1_centric_pathway	0.871218	5.28699	5.98796	5.37772	8.33798	8.79184	4.38097	8.56491	1.07173	4.67254	0.118453	17.25	20.8333	12	18
ALDH9A1_centric_pathway	1.0844	5.65693	5.96346	6.18786	9.55371	10.9787	4.72316	10.2662	1.23878	5.40939	0.203838	26.5185	31.2593	27	43
ALDOA_centric_pathway	1.02957	4.28922	4.76746	5.14742	8.61382	9.40118	3.80842	9.0075	1.02761	4.61451	0.0826418	15.5455	17.3636	11	14
ALG10B_centric_pathway	1.36155	6.5329	6.91527	6.5746	12.1063	13.0539	5.34608	12.5801	1.1803	6.36883	0.0653767	80.8889	83.3333	9	10
ALPL_centric_pathway	0.754939	3.95762	4.70445	4.5334	7.89773	7.95611	3.4876	7.92692	0.917082	4.11054	0.233809	72.6	74.6	10	13
AMPD3_centric_pathway	0.894218	4.6766	5.5773	5.37384	8.44608	9.40035	4.13049	8.92322	1.0885	4.71407	0.15629	60.7353	63.9118	34	46
AMPH_centric_pathway	0.924467	5.13586	5.76804	5.69614	8.65514	9.80659	4.38113	9.23086	1.16632	4.9261	0.119234	359.545	366	11	11
ANAPC13_centric_pathway	1.00321	4.81041	5.3332	5.2841	9.08751	10.1234	4.10773	9.60547	1.11159	4.94159	0.111131	295.356	302.265	132	195
ANP32A_centric_pathway	1.21586	6.2329	6.99272	6.26245	9.35742	11.0979	5.17598	10.2277	1.25721	5.55363	0.21758	92.4286	94.8571	7	10
ANTXR2_centric_pathway	0.989812	4.01896	4.83387	5.33722	9.43062	11.3196	3.79496	10.3751	1.13011	5.10006	0.116969	142.375	145.625	8	12
AOC1_centric_pathway	1.21859	6.05607	6.8333	7.31981	11.1311	11.9041	5.35694	11.5176	1.46248	6.11235	0.219646	26.75	31.5	12	15
AP2M1_centric_pathway	0.812537	4.50861	5.20088	5.14087	8.33161	9.31725	3.91573	8.82443	1.11495	4.61837	0.133045	148.964	150.382	55	85
APBB1IP_centric_pathway	1.02064	6.39393	7.09302	6.41692	8.93536	9.88317	5.23113	9.40926	1.24261	5.29433	0.146242	151.389	154	18	25
APC2_centric_pathway	0.89287	4.63238	5.28156	5.11807	7.14853	8.04665	3.98122	7.59759	1.04497	4.20793	0.0513071	102.857	105.143	7	10
APEX1_centric_pathway	1.05024	5.27023	6.12043	5.70027	8.74817	10.6803	4.53529	9.71425	1.18468	5.14474	0.251404	32.5625	33.1875	16	24
APOB_centric_pathway	1.09299	5.85652	6.90551	6.53962	9.95057	10.8763	5.09866	10.4135	1.32496	5.61236	0.176996	63.4483	64.4138	29	47
APOE_centric_pathway	1.09958	5.60008	6.3646	6.44316	10.0351	11.3103	4.87686	10.6727	1.28234	5.61063	0.192864	66.45	67.05	20	32
APOF_centric_pathway	1.09677	5.53372	6.22443	6.29022	10.6985	11.1229	4.78628	10.9107	1.18463	5.62721	0.205201	29.1667	29.5	12	18
APRT_centric_pathway	0.952143	4.95356	6.00155	5.6831	8.97161	9.94477	4.39759	9.45819	1.18128	5.01235	0.170558	57.8049	60.6829	41	54
ARAF_centric_pathway	0.971589	4.41864	5.26612	5.24887	9.35187	10.5297	3.9763	9.9408	1.13487	5.01733	0.0738075	200.417	203.458	48	64
ARF1_centric_pathway	1.01003	4.89128	5.52621	5.52049	9.41782	10.4649	4.237	9.94134	1.17177	5.1167	0.11531	100.025	101.037	80	108
ARF6_centric_pathway	0.838675	4.49353	5.17102	5.04173	8.47444	9.33656	3.88624	8.9055	1.01827	4.60334	0.104534	144.588	146.485	68	92
ARFGAP1_centric_pathway	1.1094	4.6258	5.18575	5.3292	10.6754	11.6902	4.06254	11.1828	1.19679	5.48071	0.0437559	113.909	116.318	22	28
ARFGAP3_centric_pathway	1.08608	4.80128	5.29853	5.44958	10.5648	11.0761	4.15886	10.8205	1.22893	5.40275	0.0326143	159.571	162.857	14	21
ARHGEF12_centric_pathway	0.886387	4.79821	5.80406	5.59818	8.17991	9.14585	4.27171	8.66288	1.10455	4.67971	0.086417	217.03	220.121	33	50
ARHGEF15_centric_pathway	1.15419	6.36679	7.57376	7.40024	10.3594	11.582	5.62374	10.9707	1.44061	6.01169	0.06265	369.071	374.929	14	22
ARHGEF1_centric_pathway	0.962111	5.3956	6.40774	6.09691	8.7615	9.88948	4.71559	9.32549	1.20944	5.08351	0.0824113	257.87	261.87	23	38
ARHGEF6_centric_pathway	1.0454	5.19415	6.16179	6.05069	9.66726	10.5779	4.61301	10.1226	1.1856	5.30707	0.0583341	242.265	246.118	34	54
ARHGEF7_centric_pathway	0.945851	4.76117	5.66518	5.67843	9.1503	10.075	4.26266	9.61264	1.1015	4.99227	0.0697984	253.531	257.286	49	77
ARPC1B_centric_pathway	0.864536	3.79505	3.99097	4.20203	8.1013	8.37287	3.21315	8.23708	0.958557	4.13626	0.0413623	118.385	119.846	13	19
ARRB1_centric_pathway	1.01926	5.30615	6.1118	5.97229	9.52277	10.7053	4.60238	10.1141	1.21692	5.31112	0.150524	145.976	147.634	82	127
AR_centric_pathway	0.949107	4.54357	5.06408	5.06154	8.91661	9.60323	3.90457	9.25992	1.07178	4.74542	0.0946061	158.722	160.722	54	85
ASAH1_centric_pathway	1.14229	5.40699	6.12537	6.28166	10.2756	11.671	4.73908	10.9733	1.1763	5.62956	0.147975	87.5556	89.7407	27	39
ASAP2_centric_pathway	1.10794	5.7129	5.97823	6.31941	9.67124	10.3029	4.77962	9.98706	1.34381	5.37016	0.0336178	162.333	165.111	9	12
ASMT_centric_pathway	1.21236	6.00208	7.55033	7.87331	11.6448	12.5189	5.65952	12.0819	1.44914	6.39684	0.213854	41.5	47.25	8	13
ATF1_centric_pathway	0.826124	4.10114	4.56922	4.56892	7.39734	8.55926	3.51635	7.9783	0.925004	4.13988	0.142263	98.7143	99.4286	28	45
ATF4_centric_pathway	0.879343	4.56399	5.14008	4.86339	7.9275	8.77717	3.8617	8.35233	0.996789	4.40361	0.133803	124.986	127.183	71	102
ATIC_centric_pathway	0.981874	4.26641	5.02666	5.16853	9.19683	10.4263	3.86087	9.81156	1.14847	4.9403	0.140929	53.2273	57.1818	22	30
ATP1B1_centric_pathway	0.997062	5.42275	6.42255	5.721	8.70522	9.58221	4.64084	9.14371	1.28635	5.02364	0.0794671	242.048	247.476	21	31
ATRIP_centric_pathway	1.17034	5.7488	6.17543	6.31336	10.0774	11.4758	4.85198	10.7766	1.22253	5.61703	0.264234	68.7419	69.129	31	50
AURKA_centric_pathway	1.06317	4.59916	4.86874	5.22449	9.11366	10.2569	3.93889	9.68527	1.06141	4.89519	0.200924	205.203	208.405	79	110
AURKB_centric_pathway	1.20854	5.43351	5.83351	5.78776	10.2614	11.9502	4.56583	11.1058	1.26053	5.64404	0.189958	234.374	242.758	91	136
B2M_centric_pathway	1.10927	6.22341	6.69078	6.33408	10.2426	11.0924	5.08939	10.6675	1.34602	5.70097	0.201784	172.127	174.436	55	80
B4GALT1_centric_pathway	1.08001	6.00562	6.74108	6.19811	9.63425	10.1465	5.00621	9.89037	1.28784	5.3948	0.23806	29.9091	31	22	35
B4GALT2_centric_pathway	1.09933	5.11158	6.08811	6.16934	9.56381	10.5138	4.61709	10.0388	1.21043	5.28877	0.181368	16.5714	17.7857	14	20
B4GAT1_centric_pathway	1.01425	5.78802	6.83634	5.99777	8.18176	9.60595	4.9091	8.89386	1.24439	5.01578	0.172951	28.6364	29.2727	11	18
BAAT_centric_pathway	1.36688	8.32717	9.8937	8.6757	12.7972	13.5052	7.06586	13.1512	1.72456	7.31388	0.264117	20	23.2857	7	11
BAD_centric_pathway	0.933665	4.6684	5.50965	5.44915	8.80804	10.1204	4.14022	9.46422	1.1555	4.91998	0.110034	160.442	163.038	52	75
BAG4_centric_pathway	1.16948	4.84449	4.73449	4.98588	11.7521	11.8705	3.93359	11.8113	1.17755	5.64082	0.200336	117.357	117.643	14	14
BAIAP2_centric_pathway	0.870277	4.44217	4.73037	4.92632	8.60694	9.70282	3.74228	9.15488	1.08651	4.66122	0.0531479	133.143	134.286	14	22
BAMBI_centric_pathway	0.742455	3.56662	4.31621	4.31514	8.12484	9.2868	3.23511	8.70582	1.04359	4.32817	0.104535	128.955	130.364	22	32
BCAR1_centric_pathway	0.890254	4.86648	5.63813	5.2506	8.56374	9.17693	4.16137	8.87034	1.06397	4.69856	0.130535	197.301	199.387	93	125
BCL2_centric_pathway	0.930285	5.36986	6.14075	5.78781	9.27335	9.80143	4.55717	9.53739	1.1848	5.09312	0.212758	212.667	214.891	156	234
BCL3_centric_pathway	0.977271	4.82293	5.72631	5.49248	8.74844	9.97162	4.25475	9.36003	1.16019	4.92499	0.177706	89.4286	90.9048	21	32
BCR.ABL1_centric_pathway	0.823095	4.53877	5.0647	4.835	7.49222	8.45533	3.81539	7.97378	0.951507	4.24689	0.0565314	339.286	345.143	7	10
BCR_centric_pathway	0.861768	4.49065	5.08361	4.85377	8.33997	9.18913	3.82245	8.76455	0.961174	4.51606	0.0815825	229.094	232.781	32	53
BDNF_centric_pathway	0.860827	4.79063	5.29288	5.01928	8.13933	8.98261	3.9909	8.56097	1.07252	4.54147	0.137217	262.816	266.23	87	116
BGN_centric_pathway	0.903383	4.41641	5.43749	5.94884	8.36846	9.38449	4.17653	8.87647	1.08623	4.71308	0.162478	40.5	41.2083	24	31
BHMT_centric_pathway	0.971689	5.19288	6.36834	5.33702	9.8442	10.2024	4.46748	10.0233	1.15627	5.21568	0.101316	11.6667	14.3333	9	12
BID_centric_pathway	1.26358	5.51776	5.87904	5.92352	11.1995	12.8741	4.64598	12.0368	1.29625	5.993	0.288526	118.333	119.259	27	39
BIN2_centric_pathway	0.960912	5.89671	7.01792	6.82525	8.95999	9.86986	5.1752	9.41493	1.37614	5.32209	0.1299	81	83	10	13
BIRC2_centric_pathway	1.19627	4.51052	4.47266	4.87502	11.2891	12.5934	3.76362	11.9412	1.18136	5.62874	0.269465	135.571	137.321	28	33
BIRC3_centric_pathway	1.16375	4.22353	4.18584	4.67599	11.1427	12.1951	3.56228	11.6689	1.14401	5.45839	0.211237	116.707	118.366	41	48
BLK_centric_pathway	0.95951	5.63969	6.63035	6.40631	10.1798	10.7297	4.90897	10.4548	1.22815	5.53062	0.111432	204.281	206.219	32	45
BMPR2_centric_pathway	0.924478	6.02423	6.70883	5.91935	8.97289	9.74104	4.89422	9.35697	1.2633	5.1715	0.332581	169	169.73	100	162
BRAF_centric_pathway	0.989132	4.71136	5.45757	5.35926	9.25846	10.3017	4.12933	9.78007	1.14662	5.01867	0.063544	172.276	174.897	58	84
BRF2_centric_pathway	1.23862	3.71958	3.56845	4.31706	10.9843	12.2902	3.21093	11.6373	0.994114	5.28077	0.110733	171.056	172.944	18	28
BRIP1_centric_pathway	1.24271	6.61386	6.58499	6.4835	9.0766	11.0874	5.23127	10.082	1.263	5.52542	0.337306	45.7	47.2	10	16
BTK_centric_pathway	0.977907	5.68365	6.29635	5.91258	9.46915	10.0003	4.71762	9.73472	1.20991	5.22075	0.200137	229.461	231.826	178	255
C4BPA_centric_pathway	0.947734	5.28497	5.44952	5.22256	8.63005	9.49651	4.22619	9.06328	1.19877	4.82941	0.35353	86.8571	92.1429	7	10
C6_centric_pathway	1.14569	8.33775	9.06403	7.87067	10.0463	11.5524	6.60454	10.7994	1.53028	6.31139	0.419567	18.75	22.875	8	12
CAB39_centric_pathway	0.942625	3.3712	3.87582	3.99534	8.42054	9.15328	3.04625	8.78691	0.955515	4.26289	0.0801367	70.8889	71.7778	18	28
CACNA1A_centric_pathway	0.909713	4.80701	5.88775	5.47422	8.47294	9.39679	4.26968	8.93486	1.11422	4.77292	0.0620915	204.435	206.913	46	71
CACNA1E_centric_pathway	0.938039	4.5347	5.77053	5.53462	8.98731	9.82398	4.19447	9.40565	1.14713	4.91575	0.0754868	151	153.036	28	35
CACNA1I_centric_pathway	0.852133	4.49906	5.64614	5.34204	8.23679	9.1422	4.08484	8.6895	1.07868	4.61767	0.0745212	131.8	134.1	40	54
CACNA1S_centric_pathway	0.867807	4.77335	5.71628	5.21629	8.27372	9.03596	4.14343	8.65484	1.08606	4.62811	0.0767919	185.299	187.896	67	102
CACNB1_centric_pathway	0.864163	4.56222	5.66917	5.31427	8.1297	9.00898	4.10246	8.56934	1.06024	4.57734	0.0694849	139.016	142.213	61	82
CACNG7_centric_pathway	0.888808	4.32123	5.34588	5.14591	8.44943	9.18213	3.92546	8.81578	1.0658	4.60235	0.0736352	170.386	173.409	44	60
CAD_centric_pathway	1.00816	5.65161	5.92763	5.96402	8.33778	9.50972	4.63786	8.92375	1.19084	4.91748	0.165564	37.6842	40.7895	19	25
CALM3_centric_pathway	0.864255	4.74572	5.35914	5.16332	8.36335	9.19544	4.03311	8.77939	1.05213	4.62154	0.0909685	121.126	123.457	127	181
CALML6_centric_pathway	0.87992	5.22199	5.85728	5.49213	8.23266	9.08489	4.36283	8.65877	1.13847	4.72003	0.0841313	132.444	135.741	54	71
CAMK2G_centric_pathway	0.872055	5.09737	5.84655	5.30964	7.81641	8.83335	4.2814	8.32488	1.0388	4.54836	0.10134	132.128	134.651	86	129
CAMK4_centric_pathway	0.803474	4.85393	5.6764	5.27036	7.74215	8.67318	4.15104	8.20766	1.03161	4.46344	0.0973655	133.945	136.855	55	81
CAMKK2_centric_pathway	0.736213	3.86101	4.92323	4.55826	7.49034	8.26756	3.51968	7.87895	1.06727	4.1553	0.139159	84.2308	86.0769	13	19
CAPN1_centric_pathway	0.879115	4.78329	5.58693	5.61512	8.63204	9.99098	4.21612	9.31151	1.03969	4.85577	0.0633929	147.711	150.395	38	57
CAPN2_centric_pathway	0.856944	5.35514	6.46249	6.06597	8.47824	9.97646	4.68514	9.22735	1.07533	4.99594	0.0535772	138.31	141.172	29	43
CAPNS1_centric_pathway	0.766268	4.58637	5.7226	5.43382	8.06148	9.3147	4.12727	8.68809	0.976938	4.59743	0.0468735	136.957	140.261	23	38
CARD10_centric_pathway	0.869159	4.33161	5.06689	5.27846	8.39441	9.4311	3.88653	8.91275	1.1148	4.63802	0.0323925	207.833	210.667	12	13
CARD11_centric_pathway	0.979234	4.85568	5.77621	5.66422	9.0613	10.1707	4.31884	9.61601	1.14074	5.0252	0.111747	148.611	150.667	18	23
CARM1_centric_pathway	1.07339	4.74149	5.33245	5.51532	8.27753	8.89982	4.16566	8.58867	1.08611	4.61348	0.114622	96.4737	97.5263	19	31
CARNS1_centric_pathway	1.08213	6.0492	6.44523	6.87415	10.0561	10.9917	5.11268	10.5239	1.3292	5.65527	0.178243	33	38.1	10	12
CASP12_centric_pathway	1.0181	4.87167	6.62773	6.26264	9.46963	10.5858	4.69503	10.0277	1.16403	5.29559	0.156789	73.9167	74.9167	12	14
CASP2_centric_pathway	0.846776	4.83174	5.35822	4.87148	8.19291	8.93108	3.97705	8.56199	1.04588	4.52831	0.212086	121.705	122.381	105	159
CASP3_centric_pathway	0.861346	4.6948	5.23902	4.80116	8.16327	9.01043	3.89908	8.58685	1.04105	4.50899	0.215703	106.958	107.845	142	222
CASP8_centric_pathway	0.838478	4.55005	5.07906	4.56747	7.99812	8.80716	3.75877	8.40264	1.01661	4.39267	0.242415	130.545	131.606	132	199
CASP9_centric_pathway	0.806665	4.81951	5.4091	4.81263	7.62195	8.44816	3.96197	8.03506	1.02364	4.34022	0.203145	151.471	152.814	102	160
CAV1_centric_pathway	0.820359	4.00113	4.67553	4.79231	8.54083	9.59672	3.57233	9.06877	1.01709	4.55273	0.119066	185.815	187.778	27	39
CBLB_centric_pathway	1.02101	5.1409	5.67051	5.63618	9.57537	10.3107	4.36715	9.94302	1.16326	5.15781	0.174421	291.485	297.228	171	242
CBLC_centric_pathway	0.986693	5.75989	6.21889	6.03084	9.6467	9.89882	4.74908	9.77276	1.21314	5.24499	0.284242	226.596	228.404	47	64
CBL_centric_pathway	0.990927	5.80191	6.43818	6.04255	9.54567	10.1918	4.81839	9.86873	1.24924	5.31212	0.22066	188.312	190.201	144	201
CBS_centric_pathway	1.21262	5.32069	6.48495	5.80863	11.736	12.1343	4.70673	11.9352	1.3492	5.99703	0.13931	15.3	19.6	10	13
CCBL1_centric_pathway	1.2551	6.05591	7.26382	6.67091	10.6571	11.8152	5.31144	11.2361	1.40239	5.98332	0.279324	7	12.375	8	11
CCL3L3_centric_pathway	1.04868	7.94817	8.42277	7.49421	9.98044	11.0655	6.22846	10.523	1.37348	6.04164	0.201496	164.417	166.5	12	19
CCNA1_centric_pathway	1.06964	4.76174	4.79858	5.28855	9.51466	10.8022	3.97963	10.1584	1.10028	5.07944	0.131791	178.468	182.26	77	120
CCNB2_centric_pathway	0.997598	4.45038	4.94334	5.25218	9.02964	10.1063	3.91087	9.56795	1.07852	4.85245	0.131987	224.032	227.645	31	41
CCNB3_centric_pathway	1.02436	4.30896	4.70859	5.28629	9.33662	9.77965	3.83205	9.55813	1.07254	4.82091	0.132812	292.778	298.333	18	22
CCNC_centric_pathway	1.04553	5.20217	5.50564	5.24563	8.67628	9.94712	4.24974	9.3117	1.11079	4.89075	0.0848979	122.795	123.154	39	62
CCNE1_centric_pathway	1.07107	4.8996	4.86546	5.30503	9.55296	11.034	4.03529	10.2935	1.12377	5.15084	0.148817	127.246	130.018	57	94
CD14_centric_pathway	1.06762	4.46196	5.93238	6.3893	10.763	11.4767	4.46282	11.1198	1.26444	5.6157	0.217847	107.667	109.593	27	37
CD209_centric_pathway	0.789711	4.58449	5.53616	5.27514	8.14995	9.61495	4.04638	8.88245	1.13124	4.68669	0.121983	106.143	106.143	7	10
CD247_centric_pathway	1.14512	6.3669	6.91578	6.56371	10.9251	11.7684	5.24788	11.3467	1.39027	5.99496	0.260101	157.704	159.296	54	74
CD28_centric_pathway	0.964575	6.69546	7.39559	6.43615	9.57456	10.0826	5.37294	9.82858	1.34815	5.51656	0.368768	195.969	197.031	98	159
CD36_centric_pathway	0.847703	4.22723	5.60335	5.36811	8.367	8.78619	4.0116	8.5766	1.10476	4.56432	0.191105	62.2308	63.1538	13	19
CD38_centric_pathway	1.03472	5.10648	5.70039	5.01157	9.44817	10.4407	4.21329	9.94442	1.1335	5.09707	0.122368	67.6471	71.0588	17	24
CD3EAP_centric_pathway	1.15928	5.42989	5.40374	5.41178	9.33928	11.1118	4.35117	10.2255	1.05727	5.21132	0.190945	197.421	202.579	19	30
CD3E_centric_pathway	1.15607	6.68625	7.44976	7.01752	11.1613	11.9017	5.5774	11.5315	1.41974	6.17623	0.284473	147.974	149.385	39	64
CD3G_centric_pathway	1.13644	6.41165	7.04003	6.85069	11.0539	11.7893	5.3597	11.4216	1.40439	6.06189	0.205846	190.293	192.69	58	93
CD47_centric_pathway	0.719382	4.21672	5.63188	5.5417	8.1247	8.23994	4.02742	8.18232	0.923387	4.37771	0.12042	140.3	141.9	10	16
CD4_centric_pathway	0.987132	6.46813	7.17305	6.39377	9.96955	10.3852	5.25552	10.1774	1.33728	5.59005	0.336512	182.534	183.362	163	271
CD74_centric_pathway	1.22399	6.43696	7.58794	7.35628	11.1074	12.3964	5.65129	11.7519	1.46841	6.29053	0.122638	88.8182	89.1212	33	53
CD79A_centric_pathway	0.879762	4.23766	4.95315	5.02604	8.46558	8.94088	3.77415	8.70323	0.990559	4.48932	0.125904	204.694	208.806	36	42
CD86_centric_pathway	0.958026	6.13626	6.51192	5.8846	9.81897	10.3922	4.8727	10.1056	1.26912	5.4158	0.26331	248.9	253.4	30	44
CD8B_centric_pathway	1.01512	6.22882	6.78916	6.15281	10.4054	10.8324	5.04648	10.6189	1.29396	5.65311	0.272047	162	163.192	26	41
CDC14B_centric_pathway	1.0153	5.45314	5.92756	6.11436	8.88711	9.67047	4.62759	9.27879	1.22662	5.04433	0.144497	370.909	378.182	11	14
CDC20_centric_pathway	1.12001	4.96271	5.3703	5.4801	9.97204	11.2655	4.23328	10.6188	1.18284	5.34497	0.142874	276.862	284.974	195	296
CDC37_centric_pathway	0.870477	3.79541	4.40746	4.32629	8.38235	9.12414	3.34991	8.75325	0.92355	4.34223	0.0650295	296.55	303.1	20	27
CDC42_centric_pathway	0.868917	4.64218	5.34029	5.16857	8.36181	9.2121	4.00499	8.78696	1.07208	4.62134	0.129632	128.951	130.576	224	335
CDC45_centric_pathway	1.42528	6.144	6.35901	6.56551	11.5395	12.683	5.12345	12.1113	1.33638	6.19037	0.241313	66.96	67.04	25	35
CDH15_centric_pathway	0.850314	4.57195	5.00863	4.74394	7.37741	8.59249	3.79371	7.98495	1.03452	4.27106	0.122386	162.533	165.133	30	42
CDH1_centric_pathway	0.886309	4.43509	4.80404	4.70936	8.23036	9.2948	3.7087	8.76258	1.01535	4.49555	0.125217	150.376	152.541	85	108
CDH23_centric_pathway	1.07878	4.77613	5.48139	5.52376	9.5668	10.1778	4.21501	9.87231	1.19667	5.09467	0.136683	347.2	353.9	10	14
CDH2_centric_pathway	0.82127	4.37513	4.86157	4.68008	7.4431	8.56332	3.68451	8.00321	0.990911	4.22621	0.105316	170.51	173.204	49	65
CDH5_centric_pathway	0.870324	4.33096	4.77992	4.49131	8.23246	8.88043	3.61813	8.55644	1.01204	4.39554	0.108625	182.6	185.486	35	45
CDIPT_centric_pathway	0.939784	2.79429	3.10069	3.67578	8.60393	10.3302	2.62764	9.46707	0.807593	4.30077	0.106622	186.231	205.154	13	18
CDK1_centric_pathway	1.04848	4.72014	5.01124	5.20425	9.20833	10.4412	3.99603	9.82476	1.09455	4.97178	0.162063	162.637	172.912	160	265
CDK2_centric_pathway	1.12793	5.07356	5.15961	5.52192	9.90118	11.2365	4.22075	10.5688	1.16084	5.31681	0.172152	147.899	150.737	99	160
CDK5R1_centric_pathway	0.782021	3.99148	4.68004	4.52713	7.61937	8.51059	3.49517	8.06498	0.878049	4.14606	0.0711216	140.579	142.842	19	25
CDK5_centric_pathway	0.706072	3.90495	4.67762	4.42728	6.66983	7.55397	3.42898	7.1119	0.827574	3.78949	0.0638573	191.692	194.115	26	39
CDKN1B_centric_pathway	0.973639	4.81551	5.13371	5.43592	8.43628	9.29894	4.08969	8.86761	1.08058	4.67929	0.135675	165.869	168.459	61	93
CDKN2A_centric_pathway	0.909326	4.16489	4.33013	4.42709	8.35847	9.07553	3.45786	8.717	1.00842	4.39443	0.119742	114.136	116.591	22	36
CDS1_centric_pathway	1.02515	4.75783	5.46914	5.59354	10.0847	10.9848	4.21141	10.5347	1.21035	5.31884	0.119947	52.0952	177.286	21	32
CDT1_centric_pathway	1.26573	5.22281	5.30792	6.0466	9.5576	11.3024	4.46076	10.43	1.1421	5.34429	0.226412	103.55	104.35	20	29
CEBPD_centric_pathway	1.06837	5.5327	6.39569	6.27421	9.14163	10.717	4.81774	9.92933	1.25688	5.33465	0.0681106	331.062	335.875	16	25
CEL_centric_pathway	0.988879	5.37267	6.31517	5.8145	9.69756	10.4747	4.6228	10.0861	1.22901	5.31265	0.175411	32.8846	81.3462	26	40
CEP164_centric_pathway	1.12796	4.84841	5.28765	5.57421	9.57782	10.6617	4.20956	10.1198	1.11836	5.14923	0.226461	168.772	169.912	57	89
CFL2_centric_pathway	0.867607	4.04861	4.2916	4.4263	8.95326	9.25633	3.40853	9.1048	1.14669	4.55334	0.110045	45.625	46.25	8	12
CFLAR_centric_pathway	1.35954	4.40716	4.69121	4.94883	12.6143	14.0994	3.85168	13.3569	1.29288	6.16714	0.360785	127.417	128.417	12	15
CFTR_centric_pathway	0.727482	4.01982	4.82053	4.18574	6.95886	8.07838	3.43839	7.51862	1.06335	4.00679	0.176415	170.789	173.737	19	28
CHEK1_centric_pathway	1.05251	5.72326	6.4463	6.23181	9.01645	10.0276	4.86347	9.52205	1.19561	5.19371	0.234362	86.8529	88.2353	34	50
CHEK2_centric_pathway	1.18652	6.44273	6.8697	6.78935	10.3057	11.0122	5.32208	10.6589	1.34318	5.77473	0.254931	85.8462	87.9231	13	20
CHKB_centric_pathway	0.835882	5.04887	5.56934	5.11977	7.60857	8.43149	4.14346	8.02003	1.06352	4.40901	0.0940228	203.833	208.5	18	21
CHPT1_centric_pathway	1.09458	6.88466	7.59968	6.9809	10.4049	11.2596	5.63996	10.8322	1.3826	5.9516	0.174711	68.3077	124.974	39	57
CHRD_centric_pathway	0.673553	3.74453	4.21002	3.97296	6.7358	7.74496	3.15027	7.24038	0.930338	3.77366	0.099974	109.6	112	10	13
CHRNA4_centric_pathway	0.84666	4.88896	6.14937	5.44672	7.08335	8.13374	4.33293	7.60854	0.970847	4.30411	0.0726767	67.5556	73.2222	9	13
CHST11_centric_pathway	0.864777	4.85922	6.01312	6.31129	9.47711	9.11344	4.5121	9.29527	1.15209	4.98649	0.175813	28.8889	29.3333	9	10
CHST3_centric_pathway	0.737301	5.29379	5.85329	5.71376	8.29913	7.57663	4.39954	7.93788	1.10362	4.48034	0.218017	35.1429	35.2857	7	10
CIITA_centric_pathway	1.26727	3.28899	2.88556	3.77133	12.154	13.1037	2.80329	12.6288	0.989518	5.47388	0.0982525	37.125	37.875	8	10
CLTA_centric_pathway	0.834304	4.58119	5.23076	5.14948	8.28465	9.29327	3.94893	8.78896	1.08292	4.60694	0.101104	123	123.847	59	92
CLTB_centric_pathway	0.85105	4.62335	5.22683	5.26588	8.18433	9.30025	3.99178	8.74229	1.06306	4.59904	0.0949635	113.65	114.35	40	54
CLTCL1_centric_pathway	0.902537	3.37188	4.38762	5.04142	9.57832	11.0471	3.42586	10.3127	1.0956	4.94473	0.0434453	171.8	172.4	15	21
CLTC_centric_pathway	0.93227	3.71878	4.41859	5.02377	9.92437	10.9785	3.52335	10.4514	1.09106	5.02195	0.0922214	159.655	160.69	29	37
CNDP2_centric_pathway	0.939689	5.28737	5.96185	6.23564	8.95304	9.55501	4.60614	9.25403	1.15242	5.0042	0.165363	29.6667	34.2667	15	21
CNGA1_centric_pathway	0.738585	5.72415	6.20598	5.36589	7.16486	7.24344	4.50865	7.20415	1.08925	4.26735	0.134434	193.143	196.429	14	17
CNGB1_centric_pathway	0.933187	6.60441	7.51898	6.33811	8.3051	8.53012	5.34867	8.41761	1.29975	5.02201	0.180251	140.6	142.9	20	29
CNKSR1_centric_pathway	1.09514	5.09003	6.00473	6.40087	9.19067	11.46	4.64769	10.3253	1.20878	5.39393	0.056878	227.4	231.7	10	14
COL6A5_centric_pathway	0.784807	4.65623	5.44399	5.01872	7.52885	7.97138	3.97594	7.75012	1.01476	4.24694	0.187103	139.882	140.51	51	74
COL9A1_centric_pathway	0.849677	5.06444	6.09531	5.45063	7.83061	8.45555	4.36501	8.14308	1.09596	4.53469	0.208996	139.182	140.03	66	102
COPA_centric_pathway	0.977391	5.48974	5.82936	5.29122	8.7306	9.96802	4.39693	9.34931	1.15588	4.96737	0.123291	41.4815	41.7407	27	33
CPT1A_centric_pathway	0.858724	4.73024	5.77589	5.18594	8.18476	9.73635	4.1377	8.96055	1.07447	4.72424	0.161288	5.11111	9.88889	9	11
CR1_centric_pathway	1.19845	7.57825	9.42442	8.66095	10.9003	12.1467	6.71552	11.5235	1.50126	6.58009	0.241899	200.429	210.143	7	11
CRADD_centric_pathway	1.11361	4.45876	4.62729	5.04266	10.8014	11.2122	3.81058	11.0068	1.12257	5.31332	0.193864	104.321	105.321	28	32
CRCP_centric_pathway	1.20353	3.50664	3.47871	4.20796	10.7695	11.9623	3.09921	11.3659	1.00515	5.15675	0.105934	129.346	130.654	26	40
CREB1_centric_pathway	0.833039	4.15171	4.64557	4.52397	7.40293	8.3632	3.53857	7.88307	0.917737	4.11312	0.121311	137.125	139.682	88	121
CREB5_centric_pathway	0.749074	3.78643	4.31736	4.10467	6.89126	7.54735	3.23938	7.21931	0.828067	3.76225	0.082395	199.556	203.167	18	27
CREBBP_centric_pathway	1.01917	4.81828	5.23646	5.2956	8.98644	9.9547	4.09238	9.47057	1.07225	4.8784	0.116646	109.42	110.775	138	227
CREM_centric_pathway	0.871983	4.33645	4.97368	4.94001	7.36045	8.69358	3.78053	8.02702	1.00162	4.26972	0.176964	81.4474	82.8158	38	51
CRKL_centric_pathway	0.884551	5.16754	5.9974	5.59378	8.68634	9.27753	4.41082	8.98193	1.12278	4.83851	0.119978	248.603	251.381	126	164
CRK_centric_pathway	0.877766	5.06642	5.86663	5.48035	8.44859	9.24099	4.32279	8.84479	1.10181	4.75646	0.117278	219.827	222.787	127	172
CRTC2_centric_pathway	0.915929	4.24992	4.86623	5.01662	8.89748	9.47262	3.76217	9.18505	1.1002	4.68247	0.109923	76.1154	77.3462	26	34
CSGALNACT2_centric_pathway	0.682942	4.21852	4.73326	4.72428	7.27984	6.89926	3.58975	7.08955	0.886264	3.85519	0.177302	30.1	30.1	10	13
CSK_centric_pathway	0.975189	5.84281	6.47219	5.97652	9.50057	10.2017	4.81668	9.85112	1.24036	5.30272	0.223614	178.418	181.018	55	87
CSNK1E_centric_pathway	1.02541	4.29934	4.7332	5.09534	8.90168	9.73018	3.78832	9.31593	1.02177	4.70867	0.190566	161.062	162.5	64	103
CSNK2A2_centric_pathway	0.786509	3.43225	3.84424	4.11508	6.3253	7.69431	3.04452	7.0098	0.832433	3.62892	0.15923	52.8636	53.6818	22	33
CSNK2B_centric_pathway	0.924061	3.89005	4.18076	4.3688	8.15777	9.76762	3.34092	8.9627	0.958641	4.42075	0.160516	68.6061	69.6364	33	48
CSPG5_centric_pathway	0.80737	3.69053	4.44827	5.21397	7.64157	8.58638	3.54004	8.11397	0.921775	4.19193	0.0852938	12	12.6875	16	21
CTBP1_centric_pathway	0.998954	4.31522	4.28	4.84613	9.44186	10.5599	3.61008	10.0009	0.965097	4.85869	0.163557	104.696	106.957	23	32
CTLA4_centric_pathway	0.907481	4.75918	5.06738	4.58691	9.01487	9.8616	3.83024	9.43824	1.0669	4.77846	0.203268	285.25	291	12	19
CTNNA1_centric_pathway	0.896123	4.81008	5.28538	4.99611	8.52036	9.44942	3.99692	8.98489	1.07418	4.68533	0.110254	131.786	133.469	98	131
CTNNB1_centric_pathway	0.897867	4.43907	4.83274	4.81081	8.52436	9.39973	3.74512	8.96205	1.02311	4.57676	0.120142	115.037	117.204	216	354
CTNND1_centric_pathway	0.895205	4.72327	5.06572	4.81537	8.35899	9.3758	3.87489	8.86739	1.03493	4.59241	0.105354	135.013	136.747	75	98
CTPS1_centric_pathway	1.35328	5.44743	5.68749	6.3109	12.1499	13.7876	4.69977	12.9687	1.32262	6.33037	0.122337	224.043	228.261	23	38
CTTN_centric_pathway	1.15563	5.4798	6.30208	6.3402	11.405	12.1868	4.81943	11.7959	1.30852	5.97461	0.116749	134.871	136.613	31	46
CX3CR1_centric_pathway	0.93228	6.34541	7.04126	6.13349	9.05097	9.69977	5.11311	9.37537	1.28057	5.25635	0.360321	192.318	193.216	88	146
CXCL12_centric_pathway	0.914775	5.51781	6.22529	5.73903	8.9602	9.78908	4.59923	9.37464	1.18038	5.05142	0.205197	246.988	249.787	160	241
CYTH2_centric_pathway	0.731817	3.8222	4.21516	4.22321	7.51588	8.10767	3.24809	7.81177	0.864788	3.97489	0.0812637	272.562	278.125	16	22
CYTH3_centric_pathway	0.697417	3.90896	4.10103	3.88564	6.45025	7.30671	3.14826	6.87848	0.810346	3.61236	0.0262433	296.667	303.083	12	17
DAB1_centric_pathway	0.779605	3.8494	5.25032	5.00219	8.13552	8.62129	3.72038	8.3784	1.04089	4.37989	0.0732527	173.467	177.2	15	21
DAB2_centric_pathway	0.810427	2.13186	3.34978	4.25847	8.03385	9.94825	2.63763	8.99105	0.956882	4.19519	0.051913	132.7	133	10	13
DAPP1_centric_pathway	0.995372	5.1269	5.84886	5.89032	10.1215	10.7471	4.46536	10.4343	1.18379	5.36116	0.0772555	266.667	271.727	33	41
DBT_centric_pathway	1.29962	4.92524	5.37272	5.7586	11.4429	13.3766	4.33904	12.4098	1.26707	6.00529	0.184086	39.9375	48	16	17
DCC_centric_pathway	0.959679	5.74035	6.58747	6.14517	9.22361	10.2274	4.85817	9.72549	1.23015	5.27127	0.110912	131.333	133.733	60	81
DCK_centric_pathway	0.901442	4.8955	6.09466	5.5542	8.45332	9.38229	4.36145	8.9178	1.1436	4.80762	0.187864	63.963	67.3704	27	38
DCLRE1C_centric_pathway	1.20363	5.34754	5.57963	5.69047	9.4726	10.1005	4.45532	9.78655	1.16681	5.13623	0.321973	33.3636	34.7273	11	15
DCN_centric_pathway	0.764605	3.59593	4.5557	4.98196	7.66144	8.40575	3.47455	8.0336	0.937884	4.14868	0.0882467	35.2857	35.8095	21	28
DCP1A_centric_pathway	1.21123	5.64671	5.85599	6.21079	9.81814	11.5715	4.73118	10.6948	1.29676	5.57426	0.106347	39.8667	40	15	24
DCTPP1_centric_pathway	1.40674	5.67332	6.1119	6.56375	12.0902	14.0208	4.93893	13.0555	1.45532	6.48323	0.233083	60.6923	61.6154	13	15
DDB2_centric_pathway	1.22039	6.67596	6.92315	6.47412	10.3303	11.8829	5.32341	11.1066	1.31889	5.91629	0.152972	127.077	131.154	13	21
DDC_centric_pathway	0.82309	5.81304	6.36107	5.56879	7.81784	8.44571	4.6415	8.13177	1.07813	4.61713	0.19232	16.9091	22.0455	22	29
DDX58_centric_pathway	1.04872	3.48561	3.98095	4.9848	9.62222	11.0438	3.37502	10.333	0.996953	4.90166	0.190968	171.609	174.696	23	35
DEGS2_centric_pathway	1.05587	5.05957	5.53706	5.84646	9.7563	10.4611	4.37474	10.1087	1.14025	5.20789	0.162131	26.6154	29	13	21
DFFA_centric_pathway	0.88053	5.77364	6.00369	5.77702	8.42765	9.73703	4.60872	9.08234	1.21792	4.96966	0.207563	69.1667	71.3333	12	12
DGAT2_centric_pathway	1.00516	5.64891	6.52563	5.80539	10.2079	10.5982	4.74627	10.4031	1.3036	5.48432	0.176018	39.7368	104.684	19	30
DHH_centric_pathway	0.816352	3.14341	4.3222	4.3775	6.67226	7.96572	3.16487	7.31899	0.983345	3.8224	0.094772	28	28.0667	15	23
DIAPH1_centric_pathway	1.0518	5.7768	5.98781	5.95879	7.99805	8.6281	4.6938	8.31307	1.10351	4.70346	0.119754	31	31	8	13
DLAT_centric_pathway	0.975404	3.32197	4.19097	4.99994	9.93121	11.0266	3.37207	10.4789	1.03864	4.96321	0.0956465	32.0588	35.0588	17	24
DLD_centric_pathway	1.1293	4.22436	4.97469	5.27808	10.4228	11.0282	3.90161	10.7255	1.15975	5.26229	0.0879181	27.2381	31.0952	21	26
DLG1_centric_pathway	0.919799	4.28112	4.75257	4.74778	8.29215	9.1233	3.67532	8.70773	0.942402	4.44182	0.072612	156.7	159.7	20	30
DLG4_centric_pathway	0.904293	5.57087	6.05531	5.51542	7.74813	8.5687	4.51147	8.15841	1.06771	4.5792	0.0758953	104.842	107.105	19	31
DNAJA3_centric_pathway	0.897195	4.74345	5.16731	4.94115	7.62476	7.31149	3.93728	7.46812	1.00895	4.13812	0.217666	223.286	225.571	7	11
DNAJC5_centric_pathway	0.536682	3.11237	3.47814	3.88871	5.25596	6.78725	2.75397	6.0216	0.698479	3.15802	0.0239343	79	80.4286	7	10
DNAL4_centric_pathway	0.883999	4.36768	4.82056	4.82612	10.0213	10.4979	3.72459	10.2596	1.09346	5.02588	0.0493814	184.714	185.714	7	10
DNM1_centric_pathway	0.905177	4.96538	5.67677	5.70772	8.81341	9.93859	4.31376	9.376	1.17769	4.95582	0.15903	143.855	145.403	62	97
DNM2_centric_pathway	1.07095	4.95701	5.74995	6.0216	10.0837	11.1617	4.44988	10.6227	1.26488	5.44583	0.120205	146.671	148.219	73	103
DOCK1_centric_pathway	0.969948	5.25118	6.00905	5.84	9.71794	10.5123	4.51754	10.1151	1.15367	5.26212	0.0815021	199.167	201.792	24	36
DOCK2_centric_pathway	1.49486	9.00028	10.0048	9.79219	14.5611	15.2785	7.57302	14.9198	1.88639	8.12641	0.0439675	224.25	227.125	8	10
DOK1_centric_pathway	0.964967	5.48895	6.08619	5.83138	9.08223	9.70821	4.59287	9.39522	1.16485	5.05098	0.112532	235.303	239.909	33	48
DOK2_centric_pathway	1.07816	6.484	6.86359	6.48353	10.8593	10.6077	5.22732	10.7335	1.36138	5.77407	0.15261	262.909	266.091	22	29
DOK5_centric_pathway	0.880732	6.19304	6.87097	5.55447	8.87142	9.30323	4.8748	9.08732	1.22638	5.06284	0.179443	119.143	120.286	7	10
DOK6_centric_pathway	0.908188	5.99788	6.53666	6.20057	9.20463	9.73205	4.91082	9.46834	1.22636	5.20184	0.152375	161.125	162.875	8	11
DOLPP1_centric_pathway	1.39872	5.83381	5.83438	6.49985	11.3943	13.7194	4.89169	12.5569	1.21874	6.22244	0.128138	58.9231	59.7692	13	14
DPM2_centric_pathway	1.43219	4.97836	5.30693	6.06716	10.6453	13.1905	4.44616	11.9179	1.17383	5.84597	0.249152	7.5	8.25	8	10
DPYSL2_centric_pathway	0.498285	2.85438	3.38854	3.25206	4.75163	5.00306	2.49832	4.87734	0.608005	2.66122	0.0470915	111.077	111.846	13	20
DSCAM_centric_pathway	1.05025	4.73184	5.67743	5.64465	11.6984	12.2085	4.27604	11.9535	1.24308	5.8242	0.0389663	161.125	164.125	8	12
DTX1_centric_pathway	0.944589	4.47818	4.68639	4.84863	10.4663	10.3125	3.73945	10.3894	1.07904	5.06929	0.083185	104.5	105.643	14	23
DTX4_centric_pathway	0.954399	3.99447	4.18604	4.25161	9.89815	10.1379	3.34663	10.018	1.04448	4.80305	0.189588	95.6875	96.875	16	26
DTYMK_centric_pathway	1.12974	6.65171	7.15793	6.99268	9.56383	11.0944	5.48302	10.3291	1.28996	5.7007	0.21258	62.0909	68.3636	11	13
DUSP1_centric_pathway	0.834517	3.41637	4.36546	4.43422	7.79558	9.37482	3.26264	8.5852	0.864092	4.23731	0.0691512	236.875	242.5	8	13
DYNLL1_centric_pathway	1.1605	5.0585	5.58186	5.70321	9.67931	10.9315	4.37602	10.3054	1.17446	5.2853	0.195712	161.377	162.725	69	114
DYNLT1_centric_pathway	0.62532	2.95502	3.21833	3.47721	5.18394	5.91348	2.56897	5.54871	0.727174	2.94828	0.0838022	179.444	182.778	9	11
E2F1_centric_pathway	0.9257	4.00521	4.29747	4.62991	7.81641	8.94374	3.46457	8.38008	0.999468	4.28137	0.125836	123.962	125.769	26	42
E2F2_centric_pathway	0.906432	3.42903	3.61984	4.19135	7.37035	8.59879	3.03666	7.98457	0.904321	3.97518	0.134909	107.667	108.833	18	29
E2F4_centric_pathway	0.942413	3.51684	3.59278	3.88249	7.58654	9.15736	2.98363	8.37195	0.886866	4.08082	0.138089	105.259	106.037	27	39
EDN1_centric_pathway	0.801695	4.42332	5.3294	5.00478	7.85222	8.84179	3.8898	8.347	1.0242	4.42033	0.0937617	262.746	266.797	59	98
EDNRA_centric_pathway	0.793075	4.6769	5.32274	4.91747	7.80873	8.48168	3.92755	8.1452	1.00967	4.36081	0.105738	316.297	320.703	37	60
EEF2K_centric_pathway	1.01837	4.2902	5.51706	5.78908	9.49315	10.7693	4.15368	10.1312	1.19803	5.16097	0.0614345	132.818	136.091	11	14
EFEMP1_centric_pathway	0.953653	5.73527	7.25279	6.45425	8.95139	9.71503	5.09899	9.33321	1.24812	5.22677	0.227722	136.026	137.132	38	55
EFNA1_centric_pathway	0.91414	4.56281	5.05347	5.08871	8.91698	9.40704	3.90478	9.16201	1.0472	4.70466	0.0898845	287.952	291.738	42	54
EFNA5_centric_pathway	0.929133	5.71896	6.43827	6.06316	9.34476	9.63958	4.78738	9.49217	1.2075	5.16235	0.100532	279.971	283.147	34	46
EFNB2_centric_pathway	0.856765	4.08206	4.81322	4.9558	8.78873	9.62773	3.67696	9.20823	1.0421	4.64243	0.0539841	163.385	165.359	39	59
EGFR_centric_pathway	0.915718	5.26367	6.0056	5.56421	8.81546	9.52444	4.4373	9.16995	1.15037	4.91921	0.20555	173.477	175.13	262	420
EGF_centric_pathway	0.958727	5.09821	5.7269	5.5945	9.10538	10.0669	4.34458	9.58612	1.14252	5.02441	0.126395	227.022	230.015	135	178
EHD4_centric_pathway	0.56531	4.45974	4.79828	3.99428	5.52115	6.37713	3.4544	5.94914	0.850578	3.41804	0.0807943	202.571	204.429	7	11
EHHADH_centric_pathway	1.32998	5.67906	6.313	6.92476	11.4313	13.1411	5.0617	12.2862	1.38521	6.24437	0.206636	28.6296	34.9259	27	39
EIF2AK1_centric_pathway	1.30667	5.73082	6.41392	6.27157	10.9605	12.5131	4.93074	11.7368	1.38274	6.01676	0.0949065	66.4706	68.1765	17	28
EIF2AK2_centric_pathway	1.2218	5.59088	6.48154	6.52784	10.4725	11.8958	4.95551	11.1841	1.3545	5.83138	0.156256	114.868	116.658	38	56
EIF4E2_centric_pathway	1.07192	5.07206	5.69932	5.56308	9.53887	10.4973	4.3516	10.0181	1.15766	5.17577	0.170567	93.4167	93.6667	12	17
EIF4G2_centric_pathway	1.21768	6.03225	6.2291	6.06195	10.1291	11.9478	4.88524	11.0384	1.3125	5.7454	0.245288	139.722	141.167	18	27
ELAVL1_centric_pathway	0.763632	3.59687	4.33219	4.50361	7.28555	7.988	3.29907	7.63677	1.01849	3.98478	0.113105	111.909	114	11	13
ELK1_centric_pathway	0.898046	3.89062	4.52981	4.61708	8.64212	9.55125	3.48389	9.09668	0.961689	4.51409	0.132408	154.545	158.697	33	43
ELK4_centric_pathway	0.977249	4.17837	4.96037	4.65344	8.86762	10.6324	3.69236	9.75	1.01841	4.82026	0.128792	184.667	186.222	9	14
ELMO1_centric_pathway	1.15087	6.91433	7.71357	7.16388	11.6192	12.4262	5.73566	12.0227	1.47903	6.41247	0.0842405	228.8	231.85	20	28
ELMO2_centric_pathway	1.04573	5.40529	5.55599	5.09879	10.3678	11.1852	4.27645	10.7765	1.21017	5.42104	0.100116	243.909	247.364	11	17
ENAH_centric_pathway	0.997093	4.27367	4.39201	4.3976	8.29174	9.85482	3.5151	9.07328	1.13636	4.57491	0.0947436	86	87.9091	11	16
ENPP3_centric_pathway	0.932091	4.91447	5.51904	5.23967	8.60269	9.94209	4.15132	9.27239	1.16192	4.86188	0.145659	16.9091	19.4545	22	35
ENTPD6_centric_pathway	0.942628	4.96868	5.86759	5.69794	8.48417	9.65775	4.36921	9.07096	1.17163	4.8706	0.145705	60.2195	64.1951	41	55
EPB41L1_centric_pathway	0.92276	5.56794	5.93154	5.40492	7.06993	7.9174	4.45679	7.49366	1.05864	4.33636	0.0462125	90.0833	91.1667	12	19
EPHA6_centric_pathway	1.01726	6.37375	6.80382	6.56526	9.68704	10.1358	5.19002	9.91142	1.29174	5.46439	0.0708189	232.444	234.889	18	27
EPHB2_centric_pathway	0.878341	5.28037	5.97841	5.45207	8.51282	9.20877	4.3973	8.8608	1.13674	4.79828	0.218171	172.449	173.903	207	336
EPO_centric_pathway	1.01556	5.33188	5.73601	5.81378	10.0206	10.2773	4.47431	10.1489	1.13553	5.25292	0.282355	200.191	202.234	47	68
EPS15_centric_pathway	0.899268	5.00816	5.54426	5.58699	9.29127	10.1248	4.25967	9.70805	1.18661	5.05144	0.103603	119.296	120.889	27	36
EPS8_centric_pathway	0.846229	4.90351	4.84315	4.93025	8.61942	9.57946	3.88078	9.09944	1.06516	4.68179	0.0971631	282.562	287.812	16	21
ERC1_centric_pathway	0.767014	2.49825	2.97112	3.14947	8.47232	9.9612	2.34647	9.21676	0.843233	4.13549	0.0855742	149.167	153.417	12	16
ERCC1_centric_pathway	1.19147	6.22459	6.50508	6.1399	9.53424	11.5575	5.01526	10.5459	1.25931	5.60681	0.117039	209.364	214.364	22	36
ERCC3_centric_pathway	1.20575	5.64616	5.80967	6.00354	9.9843	11.685	4.66628	10.8346	1.2005	5.56714	0.132028	146.356	149.797	59	90
ERCC6_centric_pathway	1.23373	6.03222	6.20928	6.00446	9.36551	11.3147	4.86992	10.3401	1.19854	5.46952	0.134522	222.409	227.773	22	34
ETS2_centric_pathway	0.832903	3.07965	3.16338	3.40715	7.74507	8.58383	2.62077	8.16445	0.783219	3.85615	0.101086	107.75	111.375	16	23
EXOC8_centric_pathway	0.897456	4.18946	4.23773	4.34735	8.42559	9.60902	3.418	9.01731	0.983328	4.47288	0.0608305	73	73.5789	19	30
EZR_centric_pathway	0.8713	4.04738	4.71946	4.68187	8.74352	9.79661	3.58	9.27006	1.09314	4.64774	0.158572	187.469	190.438	32	49
F10_centric_pathway	1.00137	5.84744	5.91395	5.1915	8.2432	9.62437	4.48856	8.93378	1.15319	4.85851	0.287827	45.6667	47	9	12
F11R_centric_pathway	0.777923	4.12474	5.01741	5.03798	7.68499	8.59823	3.73951	8.14161	1.03421	4.30511	0.124173	220.5	224.2	30	42
F12_centric_pathway	1.0792	6.03191	6.85732	6.41887	9.93696	11.1965	5.09683	10.5668	1.42005	5.69454	0.390456	16	16	7	10
F2R_centric_pathway	0.936141	5.45221	6.12344	5.72206	8.57668	9.72003	4.55846	9.14836	1.13291	4.94658	0.144768	239.839	243.903	31	49
F3_centric_pathway	0.668482	4.72601	4.59493	4.59164	6.51741	6.85016	3.64526	6.68379	0.962398	3.76382	0.333027	20.625	20.75	8	10
F9_centric_pathway	0.980995	5.68352	6.11153	5.67851	8.67478	10.0753	4.61364	9.37504	1.22303	5.07057	0.34707	13.2222	13.5556	9	12
FABP1_centric_pathway	0.942864	3.87581	4.26052	4.50466	7.09054	8.05004	3.39597	7.57029	0.910437	3.9589	0.117424	101.083	101.167	12	19
FADD_centric_pathway	1.15514	4.32701	4.47069	4.75258	10.779	11.8943	3.67635	11.3366	1.12373	5.3789	0.245899	121.026	122.211	38	47
FASLG_centric_pathway	0.952742	5.37545	5.95466	5.65055	9.60004	10.0443	4.48335	9.82216	1.18208	5.16253	0.227689	237.795	240.107	122	168
FAS_centric_pathway	1.00145	6.03811	6.69098	6.02748	9.72832	10.3425	4.93951	10.0354	1.29971	5.42488	0.36718	185.242	186.242	95	150
FBLN1_centric_pathway	0.917778	5.60855	6.97502	6.52344	9.1365	9.79109	5.0062	9.4638	1.3099	5.25996	0.155317	38.125	38.125	8	11
FBP1_centric_pathway	1.08168	4.55745	4.79735	4.93114	9.58503	10.2467	3.8419	9.91586	1.03183	4.92986	0.0743967	23.4167	25.5	12	16
FBXL3_centric_pathway	0.941175	4.4862	5.4071	5.69458	8.73873	10.1679	4.13226	9.4533	1.10467	4.89675	0.085054	101.5	102.75	20	33
FBXO43_centric_pathway	1.00249	3.99034	4.4761	5.50239	10.7294	11.849	3.74283	11.2892	1.26493	5.43231	0.114171	316.25	323	8	13
FBXO5_centric_pathway	1.17917	4.25194	4.5103	5.9488	12.4237	13.8183	3.97255	13.121	1.315	6.13618	0.0741778	342.444	350	9	11
FCER1G_centric_pathway	0.949048	5.20213	5.78145	5.7936	8.71008	9.70366	4.43156	9.20687	1.11297	4.91713	0.178026	232.854	237.439	41	56
FCGR3B_centric_pathway	0.722363	3.65964	4.77187	4.52119	7.77788	8.94101	3.41876	8.35945	0.920366	4.23286	0.282998	257.444	267.778	9	13
FDFT1_centric_pathway	1.16011	4.53297	4.71574	5.24857	8.43237	9.71176	3.91435	9.07206	1.01002	4.66548	0.121625	78.0667	78.6	15	21
FEN1_centric_pathway	1.53313	5.57407	6.12097	6.49916	13.5382	15.2528	4.93183	14.3955	1.48826	6.93853	0.243954	67.5	67.5	10	13
FER_centric_pathway	1.22373	5.0042	5.42479	5.85369	10.6582	11.872	4.3766	11.2651	1.21977	5.62049	0.252787	117.875	119	16	22
FES_centric_pathway	0.821964	4.3817	4.96997	4.70288	8.83348	8.59068	3.71913	8.71208	1.02449	4.48523	0.130251	213.821	216.321	28	36
FGA_centric_pathway	1.01104	6.13143	7.14144	6.62261	9.04856	9.90275	5.22663	9.47566	1.27354	5.32528	0.182182	146.727	149	22	32
FGF7_centric_pathway	0.826566	4.80219	5.50536	5.10704	8.10103	8.85557	4.06029	8.4783	1.06525	4.53461	0.150879	278.062	281.525	80	98
FKBP1A_centric_pathway	0.79317	3.95577	4.53936	4.59689	7.99776	8.97299	3.4713	8.48537	1.01645	4.32437	0.122761	136.379	138.069	29	37
FLNC_centric_pathway	0.860539	5.19135	6.28255	5.49315	8.04756	8.53323	4.4569	8.2904	1.08661	4.6113	0.138602	170.778	172.222	27	37
FN1_centric_pathway	0.981718	5.67752	6.86236	6.31576	8.9763	9.88988	4.95934	9.43309	1.21599	5.2028	0.202236	169.931	171.931	58	79
FOS_centric_pathway	0.897112	4.43777	4.88883	4.92099	8.38227	9.44856	3.78617	8.91542	1.02902	4.57687	0.133902	145.586	148.034	58	86
FOXO4_centric_pathway	1.12331	5.14218	5.79629	5.81645	10.5145	11.8554	4.46956	11.185	1.24105	5.63186	0.0638666	133.2	135.086	35	53
FOXO6_centric_pathway	1.07342	5.26018	5.88601	5.79689	9.83805	11.2	4.50413	10.519	1.23412	5.41909	0.0654787	128.783	130.565	23	33
FRS3_centric_pathway	0.854648	4.98917	5.94739	5.3859	7.18175	8.20672	4.29427	7.69424	1.0736	4.35404	0.10688	196.688	199.094	32	40
FST_centric_pathway	0.679129	2.88697	3.39042	3.33021	6.88256	8.41279	2.57168	7.64768	0.853303	3.69089	0.13786	105.727	107.727	11	15
FURIN_centric_pathway	0.86509	5.78183	6.01455	5.54989	8.55397	8.87887	4.55284	8.71642	1.20215	4.8238	0.180965	61.4667	62.3333	15	17
FUT3_centric_pathway	1.0474	5.02856	5.80727	5.99012	8.56196	9.51972	4.46834	9.04084	1.21513	4.9081	0.223299	23.2727	24	11	16
FUT5_centric_pathway	1.08846	5.12617	6.22454	6.30523	9.11379	10.2633	4.6861	9.68856	1.2755	5.21672	0.19441	24.7143	25.7143	7	11
FYN_centric_pathway	0.923896	5.33046	6.06931	5.70979	8.92054	9.60362	4.50836	9.26208	1.15664	4.97569	0.150581	169.269	171.554	193	268
G6PC_centric_pathway	1.11214	5.42521	6.45446	6.49429	10.4143	11.3741	4.87153	10.8942	1.36157	5.70911	0.142217	44.5833	46.8333	12	17
GAB1_centric_pathway	0.942019	4.787	5.51505	5.3765	8.69071	9.70448	4.15514	9.1976	1.09064	4.81446	0.120969	227.711	230.892	83	106
GAB2_centric_pathway	0.95592	4.98276	5.53035	5.46589	8.73858	9.50222	4.23373	9.1204	1.09692	4.81702	0.156308	246.754	250.361	61	83
GABRA1_centric_pathway	0.886649	5.13169	5.95927	6.3074	7.76117	9.15237	4.57125	8.45677	1.08757	4.7052	0.05404	110.778	113	9	13
GAD2_centric_pathway	1.15225	6.59201	7.20245	7.05415	10.6475	11.0328	5.50022	10.8402	1.31352	5.88463	0.173132	29.4706	34.4118	17	28
GADL1_centric_pathway	1.08842	5.90636	6.33917	6.82215	10.1528	10.5678	5.03902	10.3603	1.24272	5.54735	0.165594	31.9	36.9	10	16
GALM_centric_pathway	1.05829	5.18709	5.91313	5.99843	9.72964	10.3994	4.53923	10.0645	1.25171	5.28515	0.176613	24.8182	27	11	16
GANAB_centric_pathway	0.873099	2.7544	3.00417	4.0752	9.90961	10.5094	2.67671	10.2095	0.811917	4.56605	0.103399	18.75	18.75	8	10
GATM_centric_pathway	1.20429	6.46232	7.65702	7.88306	10.9022	11.8566	5.80167	11.3794	1.46183	6.21431	0.197855	23.4545	27.5	22	27
GBA_centric_pathway	1.04422	5.38075	5.90852	6.04486	9.96556	10.7627	4.59459	10.3641	1.24274	5.40049	0.181751	26.9231	29.3846	13	21
GBF1_centric_pathway	0.92886	4.18717	4.00909	3.90658	8.09074	9.88831	3.25793	8.98953	1.0184	4.42195	0.101456	88.5	89	8	13
GCK_centric_pathway	1.20205	5.90982	6.83145	6.31732	10.8356	11.77	5.06516	11.3028	1.35197	5.90664	0.160482	109.633	112.567	30	43
GCLC_centric_pathway	1.44756	10.3442	11.8705	10.7617	14.0422	15.0132	8.606	14.5277	2.11867	8.41745	0.111397	23.5714	26.8571	7	11
GEMIN2_centric_pathway	1.44993	7.10363	7.77658	7.00596	11.5997	12.8774	5.83403	12.2386	1.47389	6.51549	0.187546	140	142.077	26	43
GFPT1_centric_pathway	1.21656	5.7945	6.11465	6.55206	10.4265	11.216	4.91944	10.8212	1.20458	5.64842	0.0766518	25.3636	29	11	15
GFRA2_centric_pathway	0.81389	5.17076	5.85797	5.32158	7.24096	8.87056	4.29105	8.05576	1.05613	4.46765	0.145728	32.2	32.2	10	14
GIT1_centric_pathway	0.788821	4.20272	4.90317	4.53244	8.45767	8.88145	3.60679	8.66956	0.978507	4.41828	0.0577567	214.222	216.722	18	24
GIT2_centric_pathway	1.26439	6.77906	7.36039	7.63199	12.1267	12.7182	5.75896	12.4225	1.38739	6.52294	0.0540713	266.625	270.25	8	11
GJA1_centric_pathway	1.33036	5.70673	5.84199	6.11412	11.5816	13.2706	4.7483	12.4261	1.33683	6.17041	0.060815	185.8	188	10	13
GLB1_centric_pathway	1.10148	5.31674	5.90087	5.87224	9.61262	10.0892	4.54783	9.85092	1.18783	5.19553	0.196002	26.5882	28.8824	17	28
GLUD1_centric_pathway	0.944816	4.33685	5.00644	4.99511	9.53148	9.97447	3.8208	9.75298	1.03195	4.86858	0.122618	16.25	20.0833	12	17
GLUL_centric_pathway	1.10584	6.05102	6.35957	6.23563	10.3096	11.0307	4.93802	10.6701	1.20636	5.60484	0.0873175	20	25.5833	12	17
GNA13_centric_pathway	0.859805	4.93039	5.66575	5.31143	8.15483	9.05534	4.19184	8.60509	1.05535	4.61743	0.11877	184.895	187.533	105	171
GNAO1_centric_pathway	0.81585	5.01635	5.72758	5.17395	7.69155	8.40543	4.18343	8.04849	1.02588	4.41927	0.0911522	207.163	210.558	104	172
GNAQ_centric_pathway	0.871608	5.52888	6.36502	5.69521	8.21673	8.82825	4.61518	8.52249	1.1324	4.75669	0.183615	135.071	137.457	197	317
GNAS_centric_pathway	0.842474	5.41674	6.31052	5.53153	8.08175	8.88634	4.52532	8.48405	1.11868	4.70935	0.17388	141.037	143.256	160	245
GNAT2_centric_pathway	0.866782	5.35244	6.29645	5.51781	7.91506	8.61838	4.50837	8.26672	1.11045	4.62851	0.0936127	214.984	218.081	62	95
GNG3_centric_pathway	0.917033	6.21373	7.19324	6.14616	8.62242	9.28605	5.11754	8.95424	1.2364	5.10273	0.215874	107.729	109.623	284	473
GNPDA1_centric_pathway	1.13351	5.55269	6.06551	6.31575	10.0372	10.695	4.76687	10.3661	1.18818	5.44039	0.0843443	27.1429	29.7143	7	10
GNPNAT1_centric_pathway	1.103	6.46874	6.64723	6.68571	9.5244	10.5672	5.22617	10.0458	1.27692	5.51629	0.098102	20.7	23.7	10	11
GNS_centric_pathway	0.999536	4.78873	5.46989	5.43833	9.56358	10.4884	4.17412	10.026	1.22938	5.14316	0.136537	106.778	107.333	18	26
GOSR2_centric_pathway	0.979734	4.25732	3.84304	3.73326	8.59578	10.2619	3.20334	9.42885	1.05168	4.56129	0.166696	50.1429	50.1429	7	10
GP1BB_centric_pathway	0.938638	5.41534	5.98386	5.78044	8.75843	10.0013	4.52957	9.37988	1.23526	5.04824	0.181845	250.467	255.267	15	20
GPAT2_centric_pathway	0.871156	2.7729	3.31914	4.48468	10.0757	11.7671	2.86197	10.9214	0.998062	4.92715	0.110563	16.5	122.75	12	19
GPC1_centric_pathway	0.980622	5.26541	5.92516	5.64472	9.28071	10.3139	4.45398	9.79728	1.1849	5.14539	0.129038	97.3478	98.5072	69	93
GPC3_centric_pathway	0.930724	5.93871	6.53165	6.05447	8.48089	9.31781	4.86389	8.89935	1.17056	4.97793	0.118163	57.7551	57.9388	49	73
GPC6_centric_pathway	0.877435	5.23213	5.94107	5.54692	8.49124	9.35681	4.39939	8.92403	1.12672	4.81671	0.156211	203.14	205.301	93	124
GPCPD1_centric_pathway	0.883129	5.38841	5.34083	5.9217	8.78881	9.59692	4.38352	9.19286	1.18755	4.92131	0.146399	21.7	22.7	10	14
GPI_centric_pathway	1.14494	5.17141	5.17748	5.64155	10.2342	10.974	4.28384	10.6041	1.1651	5.35102	0.0962832	22.8947	25.4737	19	24
GPLD1_centric_pathway	1.16859	4.99518	5.26593	5.61747	10.0444	11.0197	4.26179	10.5321	1.23931	5.34439	0.105897	84.5714	86.1429	14	20
GRAP2_centric_pathway	1.01651	6.03102	6.81318	6.35003	10.0572	10.4875	5.05268	10.2723	1.32815	5.55106	0.206346	188.18	191.26	50	73
GRB10_centric_pathway	0.611871	3.31925	3.79206	3.41236	6.5332	6.69122	2.78389	6.61221	0.784682	3.39359	0.171419	205.75	208.917	12	18
GRB14_centric_pathway	0.648562	3.37507	3.22678	2.96826	7.09044	7.27687	2.55467	7.18366	0.783937	3.50742	0.083581	259.4	264.4	10	13
GRB2_centric_pathway	0.888094	4.98694	5.62851	5.32644	8.7938	9.40047	4.2075	9.09713	1.10562	4.80342	0.171859	222.523	225.17	153	222
GRB7_centric_pathway	0.869276	6.0357	6.72304	6.37133	9.00187	9.54941	4.99984	9.27564	1.25197	5.17581	0.163256	250.8	253.2	10	14
GRIA3_centric_pathway	0.680628	3.39897	4.0187	4.05085	6.25891	7.10557	3.03729	6.68224	0.857312	3.52561	0.0484762	223.769	227.923	26	34
GRIK1_centric_pathway	0.671773	3.43734	4.12043	4.08937	6.31299	7.36748	3.07973	6.84023	0.913177	3.61105	0.0536347	237.947	242.211	19	21
GRIK3_centric_pathway	0.788639	4.33083	5.0344	4.73094	7.14415	8.14046	3.7212	7.64231	1.02186	4.12846	0.0529815	297	301.077	26	41
GRIN2B_centric_pathway	0.803505	4.33459	5.03419	4.62343	7.06212	7.96116	3.69893	7.51164	0.929437	4.04667	0.0905215	173.75	176.775	40	63
GRIN2D_centric_pathway	0.760228	4.44878	4.97441	4.35333	6.43996	7.4431	3.63419	6.94153	0.912531	3.82942	0.0696988	142.64	146.16	25	41
GRIN3A_centric_pathway	0.831886	4.3252	5.31283	4.9618	6.84062	7.61482	3.85793	7.22772	0.930755	4.00547	0.0573525	145.583	151	12	18
GRK7_centric_pathway	0.950127	7.03627	7.83444	6.57797	9.04717	9.93388	5.5997	9.49052	1.27588	5.45537	0.157562	174.19	177.571	21	30
GSK3A_centric_pathway	0.829557	4.49221	5.05815	4.66391	7.70458	8.85017	3.76096	8.27737	1.04247	4.36027	0.0568949	131.163	133.14	43	70
GSK3B_centric_pathway	0.903152	4.29568	4.6887	4.72447	8.66561	9.50998	3.653	9.08779	1.00742	4.58274	0.0864012	141.831	144.653	124	205
GSN_centric_pathway	1.19366	6.39876	6.81399	6.96064	9.85535	11.0693	5.34176	10.4623	1.40812	5.73741	0.0661025	245.5	249.5	20	28
GTF2A1_centric_pathway	1.28557	6.64784	6.76885	7.10572	10.5475	12.1452	5.452	11.3463	1.33995	6.04609	0.123762	182.333	186.091	33	51
GTF3C1_centric_pathway	1.31854	4.51798	4.42575	5.03403	11.0381	12.483	3.82407	11.7606	1.12678	5.57047	0.105505	180.706	182.824	17	28
GUK1_centric_pathway	1.03009	5.69791	6.78329	6.46207	9.42082	10.3512	4.99334	9.88602	1.31499	5.39812	0.185399	70.8667	75.5667	30	42
GZMB_centric_pathway	0.863033	4.55018	4.80473	4.62345	8.26397	9.02319	3.71035	8.64358	1.03513	4.46302	0.319351	66.1	68.3	10	12
H3F3A_centric_pathway	0.861448	4.98349	5.44008	5.20358	9.00339	11.0853	4.12215	10.0444	1.28127	5.14926	0.11271	167.273	170.636	11	16
HADHA_centric_pathway	1.17685	5.05202	5.45297	5.88583	9.99951	11.6831	4.39192	10.8413	1.18942	5.47422	0.228083	19.1765	26.1765	17	21
HADH_centric_pathway	1.43457	6.65604	7.36198	7.89404	12.3084	14.3847	5.83666	13.3466	1.55897	6.91407	0.217	38.9412	46.9412	17	26
HBEGF_centric_pathway	0.787143	4.82406	5.47991	5.03939	7.66454	8.21568	4.03262	7.94011	1.02476	4.3325	0.169376	204.958	207.006	165	236
HCK_centric_pathway	0.900612	5.08439	5.73607	5.53052	8.96357	9.65116	4.3129	9.30736	1.0926	4.90429	0.124581	243.955	246.939	66	86
HCLS1_centric_pathway	1.14907	5.48826	6.45918	7.18392	10.5852	11.9692	5.07011	11.2772	1.30825	5.88519	0.259576	157.545	159.455	11	14
HCN4_centric_pathway	0.74929	6.05522	6.36532	5.518	7.80807	7.52204	4.67196	7.66505	1.15514	4.49738	0.148538	239.1	242.9	10	11
HCST_centric_pathway	1.13388	5.56747	6.24334	6.7736	9.90873	11.0525	4.92957	10.4806	1.28039	5.56352	0.108586	330.923	337.769	13	14
HDAC4_centric_pathway	1.01941	4.98981	5.22243	5.13223	9.2094	10.108	4.09097	9.65867	1.11474	4.9548	0.122343	88.7674	89.8605	43	66
HDAC5_centric_pathway	0.952379	4.52045	4.54304	4.5145	8.27403	9.0002	3.63259	8.63712	0.984966	4.41823	0.101533	74.1591	74.8636	44	67
HDAC7_centric_pathway	0.937631	4.59719	4.71935	4.66822	8.38861	9.12355	3.7306	8.75608	1.00782	4.49817	0.100511	80.2667	81.3	30	49
HELZ2_centric_pathway	1.19716	5.27552	5.54435	5.57916	9.32395	10.5123	4.39905	9.91814	1.15896	5.15871	0.0839077	92.7179	93	39	57
HERC5_centric_pathway	0.997714	3.90727	4.45632	4.88794	8.69983	9.75226	3.56231	9.22604	1.0268	4.60505	0.201045	164.143	166.095	21	29
HES1_centric_pathway	1.01431	4.81531	4.86482	5.10532	8.52491	9.94003	3.94994	9.23247	0.985938	4.72278	0.245412	68.6522	69.8696	23	36
HEY1_centric_pathway	0.813057	4.94403	5.3045	5.26818	7.14777	8.42947	4.08244	7.78862	1.07067	4.31391	0.0794186	69.8571	70.5714	7	10
HEY2_centric_pathway	0.540562	2.86297	3.06536	3.03002	5.71177	6.32929	2.37473	6.02053	0.670963	3.02207	0.07879	34.5	35.75	8	10
HFE2_centric_pathway	0.754217	3.40542	3.90975	3.82155	7.27417	8.80111	2.97274	8.03764	0.918494	3.97629	0.170729	118.176	120.647	17	26
HGF_centric_pathway	0.927383	5.27119	5.85074	5.56261	9.25916	9.92593	4.40298	9.59254	1.15642	5.05065	0.21425	233.918	236.479	146	201
HGS_centric_pathway	0.927518	5.01989	5.56739	5.69343	9.99501	10.9621	4.30206	10.4785	1.17639	5.31899	0.113021	171.88	173.68	25	36
HIBADH_centric_pathway	1.43021	6.88417	7.72066	8.07329	11.9618	14.0266	6.02708	12.9942	1.55082	6.85737	0.195903	40.25	47.8333	12	16
HKDC1_centric_pathway	1.03221	5.42891	6.11486	6.21766	9.03469	10.1845	4.69841	9.60959	1.15752	5.15517	0.1077	20.3333	22.75	24	35
HMGB1_centric_pathway	0.934082	4.72368	5.73951	5.54999	9.33912	10.4532	4.23681	9.89618	1.20851	5.11383	0.299615	123.647	126.412	17	24
HMGCR_centric_pathway	1.2071	5.43459	6.28534	6.16504	10.3874	11.8576	4.77302	11.1225	1.34163	5.74571	0.0962478	47.3333	50.1111	9	11
HMGCS1_centric_pathway	1.22364	5.25359	5.5621	5.99354	9.67841	11.3663	4.50822	10.5223	1.20027	5.41027	0.173983	60.2692	63.6154	26	37
HMGCS2_centric_pathway	1.45679	6.45937	6.76939	7.33331	12.3325	14.6306	5.50471	13.4815	1.48775	6.82467	0.232288	32.4615	39.1538	13	19
HNF1A_centric_pathway	0.921877	4.37911	5.61111	5.47603	9.92633	12.1753	4.09703	11.0508	1.05552	5.40113	0.0680825	164.5	165.875	8	12
HOMER2_centric_pathway	0.854317	4.41046	5.04787	5.05733	7.46455	8.65853	3.84249	8.06154	0.987723	4.29725	0.061	287.25	292.75	12	17
HPRT1_centric_pathway	0.889408	4.53127	5.42724	5.30797	8.33056	9.16865	4.03897	8.74961	1.11612	4.6349	0.158368	53.7879	56.3333	33	39
HSP90AA1_centric_pathway	1.00237	4.71073	5.33458	5.41245	9.13691	9.89446	4.11503	9.51568	1.06463	4.89845	0.160078	176.165	178.651	109	157
HSP90AB1_centric_pathway	1.01777	5.80749	6.3751	6.37821	10.5359	10.7908	4.89464	10.6634	1.23812	5.59871	0.0518433	122.167	124.417	12	16
HSPA1A_centric_pathway	0.889921	5.03027	5.73245	5.55639	8.32774	9.08023	4.30226	8.70398	1.10755	4.7046	0.214852	234.4	237.5	10	15
HSPD1_centric_pathway	1.11325	6.2285	7.82071	7.65223	9.90508	11.2448	5.70367	10.575	1.47418	5.91761	0.34387	114.333	116.333	9	11
HSPG2_centric_pathway	0.937897	5.59504	6.70263	6.11628	8.61882	9.59162	4.83796	9.10522	1.17956	5.04092	0.195581	102.379	103.182	66	97
HYAL2_centric_pathway	1.09729	5.36637	5.79521	5.46134	11.3564	11.091	4.43005	11.2237	1.15594	5.60322	0.301111	16.875	17.375	8	10
IBSP_centric_pathway	0.762822	4.47401	5.92973	5.17694	7.86182	8.01889	4.08588	7.94036	0.982031	4.33609	0.195959	157.143	158.238	21	24
IDO1_centric_pathway	0.994241	6.19194	7.02398	6.18922	8.8262	9.91507	5.09984	9.37064	1.20798	5.22615	0.206228	18.7692	24.3077	13	17
IFIT1_centric_pathway	1.13454	4.36325	4.94872	5.62859	10.1678	11.5551	4.01878	10.8614	1.12766	5.33596	0.210254	196.182	198.818	11	16
IFNG_centric_pathway	0.94353	5.47784	5.77231	5.66293	9.2654	9.51717	4.46415	9.39128	1.10105	4.9855	0.278351	188	189.438	48	71
IGF1R_centric_pathway	0.882054	5.17346	5.91457	5.38831	8.40556	9.11592	4.3396	8.76074	1.11003	4.73679	0.217099	187.101	188.996	227	357
IGF2R_centric_pathway	0.846713	4.66983	5.2836	5.02371	8.00291	8.76759	3.95596	8.38525	1.03789	4.4597	0.164619	158.375	159.735	136	198
IGF2_centric_pathway	0.854107	4.95813	5.68385	5.36558	8.44503	9.36873	4.21542	8.90688	1.11099	4.74443	0.238506	228.63	231.259	81	111
IGHE_centric_pathway	0.946372	4.86662	5.42247	5.37961	8.70277	9.37568	4.15377	9.03922	1.06985	4.75428	0.17243	218.75	222.75	32	41
IGHG1_centric_pathway	1.09934	5.47885	6.04038	6.1735	10.5974	11.3784	4.69802	10.9879	1.31661	5.66751	0.068461	244.867	248.6	30	49
IKBKE_centric_pathway	0.985686	4.42845	4.92366	5.11202	9.26437	10.3467	3.86246	9.80555	1.13981	4.93594	0.139196	173.385	176.558	52	56
IKBKG_centric_pathway	0.99531	3.99585	4.51877	4.91205	9.58561	10.6658	3.6055	10.1257	1.10208	4.94443	0.165222	150.6	153.2	80	93
IKZF3_centric_pathway	0.88198	4.86237	5.50277	5.36298	8.45153	8.67647	4.15253	8.564	1.03328	4.58327	0.10056	305	309.733	15	20
IL1A_centric_pathway	0.90706	5.34355	5.94086	5.51008	9.17654	9.63594	4.42539	9.40624	1.15209	4.99457	0.230678	223.331	225.413	121	166
IL1R2_centric_pathway	1.17508	4.1053	5.08719	4.97921	11.762	12.8299	3.83669	12.296	1.27454	5.8024	0.273775	123.125	126.375	8	10
IL1RAP_centric_pathway	1.25409	5.38073	6.169	5.92543	12.3435	12.923	4.68231	12.6333	1.30625	6.20728	0.250179	108.75	109.333	12	16
IL1RN_centric_pathway	1.37553	6.83747	7.99863	7.37003	12.4859	13.3786	5.89541	12.9323	1.51432	6.78067	0.334441	99.7143	99.7143	7	10
IL22_centric_pathway	0.967618	6.18006	6.64101	6.16781	9.64194	9.97354	4.98912	9.80774	1.24197	5.34628	0.326786	186.918	187.849	73	108
IL2_centric_pathway	0.932255	5.48946	6.09947	5.74078	9.1884	9.77793	4.56549	9.48316	1.17246	5.07371	0.213038	228.92	231.454	163	230
IL4I1_centric_pathway	0.985924	5.01652	5.50165	5.25085	9.69069	10.8304	4.18874	10.2606	1.16896	5.20608	0.141368	15.4231	20.8462	26	37
IL6_centric_pathway	0.926057	5.36332	5.90074	5.61117	9.17931	9.71923	4.45032	9.44927	1.15557	5.01839	0.223785	240.138	242.836	159	244
ILK_centric_pathway	0.907213	5.2088	6.10978	5.68766	8.35355	9.12662	4.47836	8.74008	1.09247	4.77031	0.0926076	183.929	186.814	70	95
IMPDH1_centric_pathway	0.992235	4.11517	4.94121	5.5131	9.59628	10.6846	3.89043	10.1405	1.12673	5.05254	0.121721	61.1875	64.5	16	20
INHBA_centric_pathway	0.766852	4.91673	5.5156	4.96068	8.27538	9.19665	4.03996	8.73602	1.17428	4.65009	0.175861	95.5833	96.0833	12	13
INPP4B_centric_pathway	0.832738	3.56248	3.98644	4.42479	8.07013	9.18807	3.20161	8.6291	0.932129	4.25428	0.0925543	200.143	205.071	14	18
INPP5A_centric_pathway	0.900324	3.78402	4.42418	5.01089	8.3482	9.13315	3.52986	8.74068	0.928902	4.39981	0.145152	95.7037	100.111	27	33
INPP5B_centric_pathway	0.900684	4.14071	4.82508	5.11808	8.48418	9.24367	3.74614	8.86392	0.988438	4.53283	0.10555	180	184.275	40	65
INPP5D_centric_pathway	0.919634	4.64611	5.22882	5.39075	9.35642	9.90595	4.04633	9.63118	1.11514	4.93089	0.175759	200.5	204.352	54	72
INPP5F_centric_pathway	0.906435	3.42628	3.92289	5.12925	9.27979	9.63257	3.34622	9.45618	1.05473	4.61904	0.170774	61.875	67.125	8	11
INPPL1_centric_pathway	0.860265	4.34525	4.78192	5.02366	8.99993	9.44205	3.75277	9.22099	1.06561	4.67979	0.129026	219.5	223.969	32	39
INS_centric_pathway	0.756825	4.29475	4.89543	4.76809	7.67955	8.28827	3.67877	7.98391	0.975666	4.21278	0.103655	239.535	242.958	71	89
IPMK_centric_pathway	0.869156	3.86186	4.38849	4.7724	7.99977	8.8962	3.47298	8.44798	0.905878	4.27561	0.126822	87.2609	91.8261	23	28
IQGAP1_centric_pathway	1.07406	4.57384	5.03117	5.4517	10.3251	11.6023	4.03269	10.9637	1.19788	5.39808	0.090131	246.571	250.19	21	33
IRAK1_centric_pathway	0.988671	4.49129	5.45349	5.44256	9.73575	10.6034	4.094	10.1696	1.16876	5.14411	0.199165	112.286	114.167	42	56
IRAK4_centric_pathway	1.13979	5.03238	5.95438	5.6661	9.76181	10.6763	4.44816	10.2191	1.22135	5.29619	0.209396	120.944	121.611	18	24
IRF7_centric_pathway	0.875518	3.39734	3.63274	3.6548	7.31257	8.61554	2.8901	7.96406	0.895551	3.91657	0.296445	68.5333	69.2667	15	22
IRS1_centric_pathway	0.853338	4.82044	5.47312	5.22908	8.36803	8.99223	4.09399	8.68013	1.07522	4.61645	0.129535	277.184	280.77	87	122
IRS2_centric_pathway	0.892199	4.94684	5.54161	5.35784	7.93037	8.88839	4.18462	8.40938	1.07709	4.55703	0.118268	293.541	298.216	37	57
IRS4_centric_pathway	0.963229	4.69901	5.15918	5.39232	8.18394	9.44635	4.05343	8.81515	1.09715	4.65524	0.0697795	302.368	307.842	19	26
ITGA2B_centric_pathway	0.895411	5.39794	6.24763	5.64609	8.44371	8.98563	4.54677	8.71467	1.14216	4.8012	0.19815	149.268	150.69	142	214
ITGA6_centric_pathway	0.859667	5.04669	5.68921	5.29598	8.18344	8.68432	4.22289	8.43388	1.06884	4.5752	0.172735	154	155.793	116	176
ITGB1BP2_centric_pathway	0.85845	5.56963	6.57137	5.63365	8.20706	8.59516	4.65828	8.40111	1.15003	4.73647	0.267645	114.366	114.866	82	127
ITGB1_centric_pathway	0.901329	5.14688	5.91093	5.45751	8.49586	9.16506	4.35416	8.83046	1.11599	4.76687	0.183148	135.292	136.801	161	230
ITGB2_centric_pathway	0.890466	5.34258	6.16663	5.59204	8.46155	8.87028	4.49793	8.66591	1.14191	4.76859	0.218425	131.587	133.381	126	176
ITGB3BP_centric_pathway	1.01779	5.42943	6.18908	5.6518	9.09755	10.1378	4.57203	9.61767	1.19708	5.12892	0.235941	167.525	172.101	158	262
ITGB3_centric_pathway	0.901545	5.12934	5.89104	5.50079	8.46257	9.12968	4.35568	8.79612	1.09942	4.75041	0.178804	151.059	152.895	153	212
ITGB7_centric_pathway	0.920403	5.6716	6.3863	5.75604	8.61532	9.19951	4.68359	8.90742	1.1799	4.92363	0.18604	152.77	154.092	87	125
ITK_centric_pathway	1.0206	6.32954	7.15171	6.69796	9.97527	10.5638	5.29995	10.2695	1.33963	5.63637	0.20049	232.42	236.38	50	61
ITPA_centric_pathway	1.15307	5.18525	5.38901	5.69981	10.6352	12.0634	4.35678	11.3493	1.20892	5.63834	0.131859	160.912	164.618	34	52
ITPK1_centric_pathway	0.805605	2.87945	3.24469	4.79031	7.76447	8.85732	2.93001	8.31089	0.877907	4.03961	0.167413	23.3333	27.3333	9	11
ITPKA_centric_pathway	0.847775	3.64224	4.33456	4.72332	7.77978	8.58719	3.38698	8.18349	0.878687	4.14972	0.133963	108.85	112.65	20	30
ITPR3_centric_pathway	0.833149	4.72731	5.35531	5.3064	8.29733	9.01528	4.05554	8.6563	1.04977	4.5872	0.101954	167	170.326	43	57
JAG1_centric_pathway	0.837439	5.19022	6.48054	6.26468	8.48511	8.26404	4.69322	8.37458	1.15529	4.74103	0.0754464	60.4545	60.5455	11	18
JAK1_centric_pathway	0.947916	5.22801	5.79209	5.59943	9.14526	9.75258	4.39186	9.44892	1.14556	4.99545	0.194442	211.336	213.915	211	312
JAK2_centric_pathway	0.944771	5.30718	5.90561	5.62275	9.1839	9.81697	4.44508	9.50044	1.15452	5.03334	0.190223	210.478	213.062	224	327
JAM3_centric_pathway	0.656585	3.30783	4.11624	4.37269	6.32702	6.99211	3.11333	6.65957	0.866177	3.54636	0.092836	167.733	171.133	15	20
JUN_centric_pathway	0.916298	4.76666	5.12121	4.98013	8.36349	9.22873	3.94607	8.79611	1.03396	4.59205	0.230156	98.0341	99.75	88	130
JUP_centric_pathway	0.863901	4.96951	5.69871	5.22829	8.18436	9.19696	4.1901	8.69066	1.07628	4.65235	0.0925518	140.318	142.318	44	56
KAT2A_centric_pathway	0.936892	4.85317	5.12898	4.95078	8.63988	9.27983	3.96746	8.95985	0.981004	4.6361	0.135317	85.4783	86.087	23	32
KAT2B_centric_pathway	0.837074	4.26114	4.72088	4.48227	8.4036	8.70876	3.57534	8.55618	0.9749	4.36881	0.117815	124.118	125.765	34	48
KCNE2_centric_pathway	0.765705	5.99253	7.00603	5.50937	8.65864	8.03909	4.81841	8.34886	1.13987	4.76905	0.085821	218.7	223.3	10	12
KCNJ1_centric_pathway	0.671529	5.18307	5.40766	4.60586	7.23851	7.193	3.96703	7.21575	1.033	4.07193	0.08651	222.4	225.4	10	11
KCNQ1_centric_pathway	0.800583	4.646	5.02532	4.51686	7.97892	8.23875	3.74719	8.10884	1.02734	4.29445	0.06954	270.167	274.75	12	15
KCNQ2_centric_pathway	0.731237	4.469	5.70426	4.99244	7.10335	8.23002	3.97423	7.66668	1.00501	4.21531	0.0595212	50.5	56	8	12
KCNU1_centric_pathway	0.989097	6.31357	6.51198	5.90876	10.1413	10.1062	4.93085	10.1237	1.24595	5.43351	0.144767	213	219.143	7	10
KDELR1_centric_pathway	0.877058	5.40286	5.75555	5.33195	7.94549	8.77595	4.34186	8.36072	1.16687	4.62315	0.0983228	93.7222	95.2222	18	24
KDSR_centric_pathway	0.820256	6.11928	6.87956	6.51441	8.25849	9.97399	5.08338	9.11624	1.18405	5.12789	0.207256	15.4286	17.8571	7	11
KITLG_centric_pathway	0.846371	4.64549	5.22174	5.00848	8.31974	9.02154	3.93052	8.67064	1.04017	4.54711	0.147552	271.704	275.185	81	105
KPNB1_centric_pathway	1.14139	5.67816	6.33398	5.83976	10.2221	11.7938	4.74832	11.008	1.28443	5.68024	0.168038	130.167	132.133	30	45
KYNU_centric_pathway	1.19442	5.50832	6.73684	5.70323	9.77157	11.968	4.7857	10.8698	1.30686	5.65412	0.294547	8.85714	14.2857	7	10
L1CAM_centric_pathway	0.93971	4.9861	6.11778	5.74144	9.20591	10.1648	4.44626	9.68536	1.21701	5.11621	0.0786417	99.0345	99.8621	29	46
LAMB3_centric_pathway	0.961345	5.38783	6.72657	6.20984	9.34011	9.93224	4.8214	9.63618	1.20851	5.22203	0.219964	133.065	134.196	46	70
LAP3_centric_pathway	1.3673	9.48087	10.6219	9.48416	12.1115	13.5026	7.73856	12.8071	1.89566	7.48043	0.11614	17.7273	20.9091	11	16
LAT2_centric_pathway	0.946641	5.42636	5.98313	5.63234	8.09503	9.37952	4.49712	8.73727	1.12037	4.78492	0.178854	316.529	322.882	17	20
LATS1_centric_pathway	1.01586	5.78381	6.31579	6.33159	8.60542	9.35381	4.86176	8.97961	1.1971	5.01282	0.136322	23.1667	23.3333	12	14
LAT_centric_pathway	0.974537	5.85557	6.60407	6.11525	9.34639	10.0096	4.88736	9.67797	1.22663	5.26399	0.199271	223.643	227.625	56	79
LCAT_centric_pathway	1.36551	8.1916	8.39268	8.77397	11.985	13.6838	6.68094	12.8344	1.7656	7.09365	0.152139	75.6	171	10	16
LCK_centric_pathway	1.00566	5.66632	6.45937	6.18282	9.80404	10.462	4.82854	10.133	1.24446	5.402	0.175848	220.352	223.512	125	182
LCP2_centric_pathway	1.02312	6.10116	6.9403	6.40056	9.87234	10.3843	5.11629	10.1283	1.31986	5.52149	0.192395	204.754	208.262	61	89
LCT_centric_pathway	1.02198	4.9157	5.59425	5.50304	9.81169	10.1351	4.25874	9.97339	1.22359	5.15191	0.212161	28.6	31	10	16
LEP_centric_pathway	1.01222	6.00295	6.47238	6.12188	9.84473	10.2154	4.90235	10.0301	1.21931	5.38391	0.333549	163	163.564	39	57
LFNG_centric_pathway	0.748015	4.38071	4.47993	4.18938	8.00644	7.87695	3.44951	7.94169	0.928011	4.1064	0.07702	71.7143	71.8571	7	10
LGR4_centric_pathway	0.752287	4.33814	5.89932	5.17801	7.24727	8.28076	4.04194	7.76402	0.951788	4.25258	0.19972	22	22	8	13
LIN37_centric_pathway	1.07691	4.74282	5.32552	5.15469	8.94599	10.6763	4.07498	9.81112	1.2376	5.04124	0.120888	52.6667	53.1111	9	12
LIPE_centric_pathway	0.950873	5.43143	6.79149	5.72179	9.41619	10.2055	4.72389	9.81086	1.34045	5.29174	0.179942	99.7778	102.889	18	27
LMNB2_centric_pathway	0.907701	3.92037	3.98097	4.11629	8.80096	9.8375	3.23133	9.31923	1.014	4.52152	0.315288	149.357	150.857	14	17
LMO4_centric_pathway	0.771401	3.60119	4.71664	4.9907	9.08708	8.76373	3.51998	8.92541	0.996269	4.48055	0.0524229	176.929	180.429	14	18
LPAR1_centric_pathway	0.887179	4.71427	5.39265	5.26886	8.25651	9.23988	4.06574	8.7482	1.05589	4.62328	0.110754	305.161	310.032	31	51
LPCAT1_centric_pathway	1.20072	7.81602	8.44994	8.03805	11.1033	12.3259	6.37618	11.7146	1.54235	6.54438	0.207574	80.5926	117.556	27	41
LPCAT3_centric_pathway	1.12175	5.75527	6.01541	6.54972	10.4688	11.4946	4.86054	10.9817	1.35343	5.7319	0.144832	55.8333	176.278	18	28
LPCAT4_centric_pathway	1.13847	6.81243	7.43599	7.25097	10.7085	11.8082	5.65946	11.2584	1.41872	6.11218	0.200204	61.1875	129.938	32	52
LPIN3_centric_pathway	1.21162	5.5614	6.41417	6.5325	11.9259	13.176	4.92992	12.5509	1.4439	6.30825	0.189141	64.6522	127.87	23	37
LRP1_centric_pathway	1.01141	6.18471	7.33964	6.72191	9.21164	9.91875	5.31442	9.5652	1.27559	5.38507	0.214677	106.238	106.81	21	32
LRP8_centric_pathway	0.972112	5.95183	7.24923	6.66584	9.00379	9.90106	5.20975	9.45243	1.30619	5.32279	0.160638	93.5	94.3182	22	36
LUM_centric_pathway	1.11154	4.96571	5.96773	6.24359	10.2708	11.1299	4.57214	10.7003	1.15197	5.47481	0.174432	38.1818	38.6364	11	17
LY96_centric_pathway	1.10057	5.09058	6.70089	7.0857	10.7221	11.6999	4.99443	11.211	1.32463	5.84337	0.261631	83.2353	83.7647	17	25
LYN_centric_pathway	0.90892	5.23665	6.00629	5.71199	8.7551	9.7362	4.46596	9.24565	1.13868	4.9501	0.168019	208.205	211.295	122	178
MAD2L2_centric_pathway	0.900663	4.75333	5.33699	5.39981	7.87386	8.91727	4.0977	8.39556	1.17658	4.55661	0.148244	351.091	358.545	11	14
MADD_centric_pathway	1.16862	3.4355	3.39256	4.25569	11.8044	12.4907	3.06309	12.1476	1.04193	5.41753	0.18498	107.222	107.778	18	21
MAGI1_centric_pathway	1.01496	5.79974	6.46518	6.27372	8.94512	9.28129	4.8884	9.11321	1.2897	5.0971	0.213916	48.875	49.375	8	12
MALT1_centric_pathway	1.02228	5.8516	6.58785	6.15019	8.70695	10.4237	4.90298	9.56533	1.29362	5.25398	0.0840044	117.333	118.333	9	13
MAML3_centric_pathway	0.888175	4.68737	5.07623	4.6589	8.36357	8.74818	3.82767	8.55588	0.968868	4.4508	0.120742	77.0769	77.4615	13	18
MAOA_centric_pathway	1.18535	5.81243	6.82339	7.23871	11.2748	11.8277	5.26497	11.5512	1.36777	6.06132	0.233557	31.25	38.1875	16	23
MAP1B_centric_pathway	0.839462	4.55685	5.74538	5.56287	8.45546	9.34004	4.17614	8.89775	1.13978	4.73789	0.0665564	159.091	161.636	11	14
MAP2K2_centric_pathway	0.913743	4.61417	5.28282	5.22067	8.87419	9.77193	4.00785	9.32306	1.0831	4.80467	0.136368	180.228	183.424	92	129
MAP2K4_centric_pathway	0.98945	4.87823	5.62728	5.61	9.92247	10.4231	4.27624	10.1728	1.17202	5.20701	0.169869	149.67	151.571	91	126
MAP2K5_centric_pathway	1.02978	5.26638	6.04413	5.73317	10.1547	10.9679	4.51836	10.5613	1.22585	5.43517	0.123315	159.882	162.765	34	44
MAP2K6_centric_pathway	0.97115	4.32081	4.94237	5.05913	9.66372	10.2949	3.82336	9.97929	1.09103	4.96456	0.130936	146.788	148.828	99	133
MAP2K7_centric_pathway	1.05283	5.27505	6.12594	6.05275	10.12	10.9436	4.62664	10.5318	1.22247	5.46031	0.132699	145.421	147.263	57	77
MAP3K10_centric_pathway	0.986169	3.88404	4.47173	5.24145	9.52566	10.7258	3.64585	10.1257	1.06838	4.94665	0.0406655	193.1	196.35	20	28
MAP3K11_centric_pathway	1.15538	5.88285	6.81544	6.88568	10.8834	12.2584	5.18484	11.5709	1.34445	6.0334	0.113548	153.727	155.727	22	32
MAP3K14_centric_pathway	1.08544	5.2167	5.70776	5.75519	10.6752	11.4993	4.44127	11.0872	1.24401	5.59083	0.21655	136.136	137.295	44	55
MAP3K1_centric_pathway	1.00504	4.88161	5.43107	5.45753	9.38625	10.6209	4.19381	10.0036	1.13983	5.1124	0.150526	157.713	159.968	94	132
MAP3K2_centric_pathway	1.08342	5.1672	5.73846	6.05919	9.58537	11.1972	4.51207	10.3913	1.20317	5.36884	0.0859887	228.222	232.111	45	65
MAP3K4_centric_pathway	0.920166	4.13607	4.76494	5.12202	8.90317	10.1097	3.7358	9.50646	1.05224	4.76483	0.069138	207.7	211.1	40	57
MAP3K5_centric_pathway	1.09832	4.99511	5.5127	5.72464	10.237	11.3888	4.33269	10.8129	1.21114	5.45225	0.109896	168.953	171.438	64	90
MAP3K7_centric_pathway	0.929917	4.682	5.4438	5.40771	9.06878	10.0955	4.11586	9.58215	1.12031	4.93944	0.12628	185.557	187.938	97	131
MAP3K8_centric_pathway	0.87428	3.73933	4.13834	4.56331	8.28078	9.54268	3.32881	8.91173	0.991182	4.41058	0.0491806	174.323	178.129	31	42
MAP4K2_centric_pathway	0.986057	5.26522	5.62908	5.63836	10.2206	10.3198	4.37968	10.2702	1.13194	5.2606	0.313317	193.31	194.103	29	38
MAP4K3_centric_pathway	0.960406	5.28331	5.60036	5.55239	9.82911	9.84989	4.34912	9.8395	1.12841	5.10568	0.310691	182.308	182.731	26	33
MAP4K4_centric_pathway	0.95204	4.51094	4.8422	4.91619	9.87412	10.2467	3.80534	10.0604	1.08295	4.98289	0.259695	155.644	156.978	45	59
MAP4K5_centric_pathway	1.01872	6.29607	6.66911	6.4403	9.91088	10.2804	5.10605	10.0957	1.27851	5.4934	0.264723	197.452	198.645	31	39
MAPK13_centric_pathway	0.970628	4.85169	5.46923	5.41469	9.24876	10.0943	4.17656	9.67152	1.10686	4.98498	0.135657	147.506	149.424	172	267
MAPK3_centric_pathway	0.971633	4.82393	5.59294	5.50143	9.1569	10.0627	4.22249	9.6098	1.12188	4.98472	0.1466	136.225	138.239	306	447
MAPK4_centric_pathway	1.08513	5.88392	7.09964	6.6263	10.5053	11.8488	5.17375	11.1771	1.26624	5.87235	0.119623	127.036	129.357	28	41
MAPK6_centric_pathway	1.11688	5.37472	6.11872	6.17721	10.5101	11.6356	4.69689	11.0729	1.2035	5.65775	0.128363	96.449	98.1429	49	68
MAPK7_centric_pathway	1.04902	4.95923	5.62609	5.67424	9.76474	10.7181	4.32714	10.2414	1.12464	5.23107	0.146322	91.6053	93.3421	76	107
MAPK8IP1_centric_pathway	0.998811	6.53111	8.31433	7.23903	9.7112	10.3457	5.77082	10.0284	1.43919	5.74615	0.0705718	152.091	155	11	13
MAPK8IP2_centric_pathway	0.919905	4.72936	5.60587	5.55954	10.0125	10.6588	4.20367	10.3356	1.21526	5.25153	0.0709936	116.286	118.5	14	18
MAPK8IP3_centric_pathway	0.892424	5.15196	5.73706	5.79039	9.09614	9.98873	4.39296	9.54244	1.18327	5.03955	0.047514	232.3	235.9	10	13
MAPK9_centric_pathway	0.958279	4.55466	5.2772	5.22442	9.15781	10.0095	4.00364	9.58365	1.07951	4.88893	0.146462	133.28	135.005	186	294
MAPT_centric_pathway	0.773894	3.57323	4.37011	4.29931	7.38447	8.68439	3.25413	8.03443	0.805353	4.03131	0.0783158	193.5	195.833	12	18
MAT1A_centric_pathway	0.926064	3.48993	4.52511	4.90111	9.66694	10.5595	3.46055	10.1132	1.01862	4.86413	0.105129	44.8889	47.7778	9	11
MATK_centric_pathway	0.76239	4.14903	5.1774	5.08481	8.08169	8.46252	3.79341	8.27211	1.03641	4.36731	0.148943	249	251.833	12	12
MAVS_centric_pathway	1.1202	4.07163	4.30036	4.85804	10.6144	12.0547	3.58756	11.3345	1.17975	5.36728	0.267869	108.704	111	27	34
MBOAT1_centric_pathway	1.03796	5.3255	5.77586	5.96849	9.93269	10.6488	4.52695	10.2908	1.22015	5.34595	0.132231	49.5	138.933	30	45
MCEE_centric_pathway	1.43933	7.57823	7.84439	8.23381	11.6024	14.5753	6.27394	13.0889	1.51791	6.96024	0.20171	26.25	32.25	8	10
MCM5_centric_pathway	1.27635	4.93419	5.16872	5.68988	11.0179	12.2954	4.26729	11.6567	1.18445	5.7028	0.192886	107.5	108.818	44	65
MDH1_centric_pathway	1.04264	4.98005	5.2434	4.81734	9.73696	10.7143	4.02086	10.2256	1.06218	5.10289	0.11042	14.125	17.125	8	11
MED13_centric_pathway	1.16096	5.9122	6.26491	6.09644	9.50343	10.6886	4.85863	10.096	1.22759	5.39408	0.108638	90.5714	90.7143	42	66
MED15_centric_pathway	1.11451	5.20078	5.46268	5.20844	8.89837	10.1705	4.2466	9.53446	1.13766	4.97291	0.0677867	110.733	110.933	30	47
MEF2C_centric_pathway	0.71533	3.59792	4.08393	4.03507	6.76771	7.58088	3.10806	7.17429	0.834498	3.70562	0.0715959	106.676	108.382	34	48
MEF2D_centric_pathway	0.731768	3.77778	4.46179	4.14137	6.836	7.81005	3.27818	7.32302	0.837396	3.81287	0.0833438	122.115	124.038	26	42
MFAP5_centric_pathway	0.770357	4.83258	5.5428	5.41157	7.50165	8.1367	4.13933	7.81918	1.07695	4.34515	0.134536	41.9167	42	12	19
MIR10A_centric_pathway	1.27318	4.298	4.42493	5.41622	9.52496	11.1907	3.85308	10.3578	1.09305	5.10133	0.0812857	182.143	188.286	7	11
MIR143_centric_pathway	0.946578	4.94036	5.32817	5.20888	7.68439	8.47023	4.106	8.07731	1.06824	4.41718	0.079595	234.5	240.167	12	14
MIR195_centric_pathway	0.884743	3.90026	4.63459	5.24549	7.0623	9.30748	3.66627	8.18489	0.981913	4.27769	0.024605	252.625	260.75	8	12
MIRLET7A1_centric_pathway	0.692524	4.42017	4.96442	5.1109	6.07712	7.39069	3.797	6.73391	0.880824	3.80391	0.163848	124.8	127.1	10	12
MITF_centric_pathway	0.619626	3.30265	4.16386	3.86604	7.21852	7.73738	2.98805	7.47795	0.751608	3.7392	0.13065	210.9	211.7	10	16
MLC1_centric_pathway	0.817509	5.25171	6.49579	5.68727	7.17218	9.16244	4.56307	8.16731	1.16988	4.63342	0.118145	170.25	173.5	12	17
MLST8_centric_pathway	0.997643	4.48471	5.06417	5.4023	9.18877	9.92406	3.9872	9.55642	1.10614	4.88325	0.0730153	90.5	92.3333	30	48
MLXIPL_centric_pathway	0.917021	4.60066	5.43677	5.2808	8.05385	9.56105	4.05881	8.80745	1.19591	4.68739	0.08564	198.267	202.4	15	20
MLYCD_centric_pathway	1.0351	4.7926	6.04881	6.01529	10.5513	11.5989	4.47295	11.0751	1.43497	5.66099	0.101613	51.4444	53.5556	9	11
MMP14_centric_pathway	0.907343	6.15363	7.28156	6.25648	9.1111	8.40363	5.14975	8.75736	1.2562	5.05444	0.16246	68.5	68.7	10	13
MMP20_centric_pathway	1.46347	7.1806	7.89767	8.99297	14.138	15.4355	6.38368	14.7868	1.62266	7.59771	0.232912	98.8182	99.5455	11	18
MMP2_centric_pathway	0.986442	5.48333	6.06759	6.095	9.17947	10.2031	4.65809	9.69127	1.21647	5.18861	0.177266	115.206	116.324	34	52
MMP3_centric_pathway	1.34035	6.34136	7.03553	7.48744	12.1726	13.4482	5.55117	12.8104	1.48149	6.61434	0.207753	87.3684	87.8421	19	31
MMP7_centric_pathway	1.4237	7.2393	8.19117	8.25544	13.2449	14.3277	6.2774	13.7863	1.66741	7.2437	0.194407	99.9091	100.773	22	35
MMP8_centric_pathway	1.53939	7.0642	8.00128	9.28879	14.5221	16.5621	6.47342	15.5421	1.66663	7.89405	0.231832	102.556	103.444	9	14
MOS_centric_pathway	1.03372	5.14756	5.61389	5.80177	8.95686	10.2823	4.39923	9.61957	1.09999	5.0396	0.0272725	195.125	199.125	8	12
MPI_centric_pathway	1.05459	5.22887	5.5131	5.7041	8.95286	10.1943	4.37516	9.57356	1.08806	5.01226	0.0681719	21.75	24.125	16	21
MSR1_centric_pathway	1.00387	5.69574	7.01264	6.63848	9.05849	10.3661	5.08768	9.7123	1.09705	5.29901	0.246358	183.75	186.5	8	13
MTFMT_centric_pathway	1.03262	4.80625	5.49515	4.81819	10.4391	12.0785	4.03805	11.2588	1.39795	5.56493	0.193499	23.25	27.75	8	12
MTHFD2L_centric_pathway	1.09708	6.67614	7.35344	6.38221	8.87023	11.3182	5.37722	10.0942	1.40973	5.62705	0.16297	20.1818	23.8182	11	16
MTM1_centric_pathway	0.91114	3.75508	3.91728	4.35149	8.31916	9.55424	3.23375	8.9367	0.958165	4.3762	0.122778	161.15	165.75	20	28
MTOR_centric_pathway	0.908223	4.86712	5.44228	5.35052	9.02046	9.62523	4.14204	9.32285	1.12076	4.86188	0.102405	189.961	204.549	102	141
MTR_centric_pathway	1.07204	5.20187	5.75765	5.29124	10.1863	11.6732	4.3307	10.9297	1.25279	5.50441	0.144588	17.25	20.85	20	25
MYC_centric_pathway	0.805392	4.00533	4.39114	4.27282	7.24229	8.48194	3.36867	7.86211	0.885513	4.03877	0.107651	168.612	172.122	49	79
MYD88_centric_pathway	0.965481	4.51812	5.49443	5.26669	9.73331	10.271	4.06118	10.0022	1.13163	5.06499	0.226924	126.861	129	36	52
MYH1_centric_pathway	0.804796	3.85642	3.67189	3.88665	8.39145	8.93543	3.05494	8.66344	1.0133	4.24389	0.0510582	64	64.4545	11	15
MYH2_centric_pathway	0.933265	4.54604	4.89865	4.98024	9.13774	10.0951	3.83955	9.61643	1.1227	4.85956	0.0789948	118.333	119.741	27	44
MYH6_centric_pathway	0.933277	5.45888	5.89423	5.82025	9.09194	9.5551	4.52666	9.32352	1.19756	5.01591	0.0577131	49.4062	49.9688	32	51
MYH7_centric_pathway	0.927568	5.1141	5.56323	5.57149	9.21752	9.66534	4.2941	9.44143	1.19685	4.97746	0.042209	62.55	63.15	20	24
MYL10_centric_pathway	0.852183	5.45895	5.62647	5.66826	7.74787	8.46292	4.40146	8.1054	1.16078	4.55588	0.116884	70.3333	72	15	19
MYL4_centric_pathway	0.870057	5.0488	5.57539	5.48743	7.72638	8.58794	4.24542	8.15716	1.08755	4.49671	0.11104	44.3415	44.7805	41	64
MYL6B_centric_pathway	0.870012	5.27238	6.11498	5.94475	7.60371	8.52997	4.55053	8.06684	1.1272	4.58153	0.131001	72.8636	74.4545	22	33
MYL6_centric_pathway	0.842616	4.66679	5.28731	5.26716	6.94231	8.14204	4.01597	7.54217	1.02834	4.19549	0.148753	59.5641	60.5385	39	60
MYL9_centric_pathway	0.869428	4.83473	5.42274	5.36194	7.87161	8.71316	4.12221	8.29238	1.05664	4.49041	0.123889	56.6901	57.6056	71	106
MYLPF_centric_pathway	0.893884	4.92867	5.3914	5.56708	7.7604	8.79524	4.19526	8.27782	1.09847	4.52385	0.136292	55.9118	56.7647	34	44
MYO10_centric_pathway	1.02026	4.85872	5.82084	6.01471	10.661	11.6828	4.42863	11.1719	1.30442	5.63498	0.0142373	89	89.6364	11	17
MYO6_centric_pathway	1.1397	4.49288	5.34516	5.84398	10.1324	11.5904	4.20543	10.8614	1.25315	5.43999	0.0396059	115.182	116.136	22	34
MYOD1_centric_pathway	0.625842	1.82149	2.3639	2.61641	6.80861	7.4402	1.85691	7.12441	0.634934	3.20542	0.0981246	52.0769	53.9231	13	16
NACA_centric_pathway	1.25629	3.84006	4.08271	5.32001	10.9061	12.0096	3.62477	11.4578	0.998224	5.36027	0.063977	46.8	47	10	16
NAMPT_centric_pathway	1.08013	5.94319	6.76098	5.71678	8.9722	10.2233	4.87527	9.59777	1.27756	5.2502	0.162363	17.9333	20.8667	15	24
NCAM1_centric_pathway	0.835509	4.95624	5.64372	5.36131	7.59346	8.50719	4.19919	8.05033	1.09315	4.44756	0.100539	114.757	116.676	37	48
NCAPD2_centric_pathway	1.07257	4.51775	4.84425	4.84252	9.7166	12.6529	3.81927	11.1847	1.29227	5.43209	0.160177	209.7	213.3	10	15
NCF1_centric_pathway	1.03018	5.68003	6.85798	6.92518	10.0651	10.8932	5.12334	10.4791	1.41293	5.6718	0.120115	175.154	179.231	13	19
NCF2_centric_pathway	1.16237	6.87937	7.93323	7.65234	10.538	11.4912	5.90683	11.0146	1.60247	6.17463	0.108043	141.188	144.375	16	25
NCK1_centric_pathway	0.952256	4.83588	5.39718	5.277	9.43896	10.0323	4.11558	9.73563	1.10746	4.98622	0.0900845	189.493	192.254	67	92
NCK2_centric_pathway	0.836394	4.66539	5.28658	5.01318	8.40726	8.96883	3.95039	8.68805	1.0448	4.56108	0.100756	252.447	255.541	85	116
NCL_centric_pathway	1.09711	6.53302	8.06517	7.8371	10.021	10.2725	5.8831	10.1467	1.39994	5.80993	0.212351	62.1111	62.3333	9	13
NCOA2_centric_pathway	1.12202	4.82626	5.18788	5.30898	9.29481	10.3503	4.11129	9.82257	1.13115	5.02167	0.0884616	110.375	111.321	56	80
NCOA3_centric_pathway	1.01395	4.71281	5.09253	4.84972	8.69371	9.73348	3.91725	9.2136	1.08056	4.73714	0.0802567	127.262	128.452	42	60
NEDD4L_centric_pathway	1.03955	4.77177	5.41006	5.4627	9.71151	10.6789	4.17102	10.1952	1.14415	5.17013	0.107451	293.22	300.063	127	187
NEDD8_centric_pathway	0.726122	3.6204	4.37231	4.86737	7.55553	7.83746	3.39655	7.6965	0.936068	4.00971	0.164717	145.286	148	7	10
NEK2_centric_pathway	1.06897	4.54375	4.86393	5.25888	9.08667	10.1912	3.93388	9.63891	1.0713	4.88137	0.204086	240.467	243.683	60	93
NF1_centric_pathway	0.9482	4.79958	5.5448	5.52991	8.38969	9.87023	4.20562	9.12996	1.12657	4.82072	0.091516	150.067	152.6	15	21
NFAT5_centric_pathway	1.05123	3.16959	3.69352	4.60239	11.6657	12.5758	3.12918	12.1207	1.11032	5.45341	0.0825	144	147.417	12	19
NFATC1_centric_pathway	1.03913	4.63895	5.1933	5.49967	10.278	11.1108	4.09276	10.6944	1.1147	5.30063	0.0816405	141.3	143.7	40	64
NFATC3_centric_pathway	0.981401	3.78896	4.39516	4.96091	10.2119	10.9663	3.53161	10.5891	1.01085	5.04385	0.0941021	135.75	138.179	28	46
NFATC4_centric_pathway	1.00378	2.86027	3.53616	4.60963	11.3203	12.579	3.00246	11.9496	1.03952	5.33054	0.0926047	126.267	129.4	15	23
NFKB2_centric_pathway	0.97716	4.3682	5.18225	5.15501	9.41364	10.3108	3.92065	9.8622	1.09882	4.96056	0.193861	161.125	164.018	56	76
NFKBIA_centric_pathway	1.04688	4.73195	5.32419	5.48996	9.8933	11.0559	4.14824	10.4746	1.14973	5.25753	0.137634	199.81	203.276	58	83
NFKBIB_centric_pathway	1.00964	3.66789	4.47089	4.66007	9.45787	10.1173	3.45213	9.7876	1.05478	4.76484	0.121928	116.263	119.895	19	25
NFKBIE_centric_pathway	0.909201	2.74463	3.02895	3.61012	9.38685	10.329	2.57323	9.85793	0.913498	4.44822	0.131692	123.538	127.615	13	15
NFYA_centric_pathway	1.30024	6.09629	6.43263	6.66649	10.0433	11.5755	5.12391	10.8094	1.2854	5.73958	0.124024	34.5882	41.6471	17	24
NGFR_centric_pathway	0.911755	5.36458	6.04856	5.56256	8.6422	9.35267	4.47186	8.99744	1.15782	4.87571	0.232213	169.312	170.92	224	363
NGF_centric_pathway	0.887194	4.57616	5.09823	5.02149	8.49647	9.52857	3.89577	9.01252	1.07244	4.66025	0.125345	225.847	229.121	124	173
NKX2.5_centric_pathway	0.73117	3.34881	3.74375	3.75484	6.88469	8.20353	2.89464	7.54411	0.828454	3.75574	0.0750029	109.353	111.529	17	23
NLK_centric_pathway	0.784145	3.75821	4.47916	4.55779	8.11775	8.8779	3.39483	8.49782	0.901724	4.26479	0.0891786	59.0714	59.4286	14	21
NMI_centric_pathway	1.14415	7.37061	7.98952	7.3479	11.6273	11.5346	5.96304	11.5809	1.46861	6.33753	0.188216	271.75	273	8	12
NNT_centric_pathway	1.25247	5.67295	6.69032	5.60976	10.6508	12.2105	4.80638	11.4307	1.28183	5.83962	0.198276	23.125	26	8	10
NOG_centric_pathway	0.756161	4.59822	5.01059	4.40476	7.15841	8.11652	3.69243	7.63747	1.01816	4.11602	0.111856	107.917	109.917	12	17
NOS1_centric_pathway	0.694939	3.97019	4.82763	4.46823	6.40587	7.75378	3.49025	7.07982	0.907998	3.82602	0.0593803	155.125	159.688	32	50
NOS2_centric_pathway	0.975168	6.41417	7.37727	7.18188	10.3684	10.8223	5.48712	10.5954	1.36851	5.817	0.26434	180.111	181.278	18	25
NOS3_centric_pathway	0.926347	4.62929	5.011	5.10217	8.70121	9.36539	3.9172	9.0333	1.03795	4.66282	0.125002	133.236	135.909	55	76
NOTCH1_centric_pathway	0.929535	4.14331	4.53849	4.83973	8.75903	9.43099	3.61277	9.09501	1.01927	4.57568	0.117268	71.6812	72.6087	69	106
NOTCH3_centric_pathway	0.883603	4.08904	4.37199	4.75326	8.07901	8.90244	3.52447	8.49073	0.992139	4.33578	0.128322	52.8913	53.4783	46	67
NOX1_centric_pathway	1.39541	6.78481	7.91458	8.6236	13.4282	14.3684	6.1796	13.8983	1.60891	7.22894	0.167845	217.5	221.125	8	11
NOX3_centric_pathway	1.21753	5.99483	7.41197	7.70163	11.4051	12.2902	5.58149	11.8476	1.44127	6.29013	0.139958	148.583	153	12	18
NPAS2_centric_pathway	0.844247	3.54174	4.19429	4.83731	8.31562	9.01855	3.3544	8.66709	0.88012	4.30053	0.0863871	24.1429	25	7	10
NPHS2_centric_pathway	0.977676	5.11181	5.13723	5.01657	8.58717	9.5447	4.06082	9.06594	1.06681	4.73119	0.0777017	257.25	263.417	12	12
NPR2_centric_pathway	1.10548	5.72961	6.65852	6.25066	9.72582	10.9792	4.93607	10.3525	1.31524	5.53461	0.142143	155.366	158.902	41	67
NR3C1_centric_pathway	1.06604	4.77965	5.17756	5.34004	9.65221	10.7296	4.09082	10.1909	1.11256	5.13143	0.151484	110.615	112.308	65	103
NRAS_centric_pathway	0.87448	4.80058	5.54056	5.25836	8.37397	9.03954	4.11849	8.70675	1.09197	4.63907	0.103284	194.385	197.078	192	270
NRG1_centric_pathway	0.894511	5.33588	5.99784	5.59376	8.59336	9.32853	4.4555	8.96095	1.13172	4.84939	0.14581	284.5	288.244	90	115
NRIP1_centric_pathway	0.687159	3.78456	4.27955	4.3176	7.24616	7.5827	3.26722	7.41443	0.868242	3.84996	0.0866462	210.769	214.615	13	21
NRP1_centric_pathway	0.763504	4.60946	5.18425	4.80459	7.40215	7.98943	3.84045	7.69579	0.976642	4.17096	0.163837	167.913	169.571	126	185
NSMAF_centric_pathway	1.09534	3.73128	3.81067	4.458	10.5963	12.3527	3.27382	11.4745	1.0332	5.26052	0.20924	107.6	108.6	15	16
NT5C1A_centric_pathway	0.911691	4.6252	5.3708	4.48439	7.45112	8.74064	3.84802	8.09588	1.00585	4.31658	0.136995	19.8	23.5	10	15
NT5C_centric_pathway	1.03696	3.5647	4.23049	3.75532	7.83042	8.94987	3.14687	8.39015	0.913589	4.1502	0.174769	24	26.7143	7	11
NTN1_centric_pathway	0.953523	5.00042	5.62817	5.65161	9.05098	10.2698	4.30843	9.66039	1.10466	5.02449	0.0511779	137.458	139.792	24	28
NTPCR_centric_pathway	1.16563	6.00986	6.59135	6.46903	10.2755	11.4311	5.05897	10.8533	1.32078	5.74435	0.151394	197.558	202.86	43	71
NTRK1_centric_pathway	0.894175	5.2363	5.8905	5.45503	8.6412	9.32993	4.369	8.98557	1.14091	4.83183	0.215978	168.687	170.164	214	335
NUBP1_centric_pathway	1.25568	8.68194	8.73493	8.467	9.06219	11.6706	6.78489	10.3664	1.55896	6.23674	0.12149	37.25	38.25	8	13
NUDT12_centric_pathway	0.89608	5.24926	6.00045	5.45168	7.84313	9.42482	4.39937	8.63397	1.15835	4.73056	0.167026	12.8462	15.5385	13	20
NUDT16_centric_pathway	1.06527	5.43684	6.56331	6.6189	9.17264	10.8696	4.92108	10.0211	1.30797	5.41672	0.150254	88.2143	94.0714	14	22
NUDT2_centric_pathway	1.11953	5.84297	6.44173	6.34489	10.4548	11.5458	4.93728	11.0003	1.29792	5.74516	0.138085	206.098	210.707	41	67
NUMA1_centric_pathway	1.1425	4.06346	4.14908	4.58283	9.71196	11.6611	3.48447	10.6866	1.033	5.06801	0.163513	134.923	135.615	13	18
NVL_centric_pathway	1.18778	6.15159	6.3215	6.15961	10.5709	12.1478	4.95512	11.3594	1.36884	5.89444	0.141366	87.25	88.4	20	32
NXF3_centric_pathway	1.25194	5.28381	5.52551	4.94266	9.91125	11.4857	4.25098	10.6985	1.13786	5.36244	0.329966	152.25	152.875	8	10
OCLN_centric_pathway	0.924406	4.75021	5.15787	5.28889	8.35084	9.75223	4.03035	9.05153	1.02264	4.70151	0.121579	124.364	126.273	11	12
OCRL_centric_pathway	0.979108	4.32937	5.00692	5.28261	9.05025	9.99986	3.8995	9.52506	1.07661	4.83372	0.105321	153.162	155.824	68	103
ODC1_centric_pathway	1.11139	6.04242	6.41843	6.95492	10.2687	10.9112	5.13179	10.59	1.33468	5.68548	0.246955	18.75	21.3333	12	15
ORAI1_centric_pathway	0.676949	3.07061	3.89458	4.10088	7.82714	8.55149	2.93576	8.18931	0.882044	4.00237	0.0707746	130.692	136.077	13	19
ORC1_centric_pathway	1.34147	5.19022	5.31668	5.99832	10.8727	12.4512	4.46167	11.662	1.22908	5.78424	0.24716	109.419	110.065	31	46
OTC_centric_pathway	1.17906	6.30077	7.51046	7.67419	10.5383	11.6871	5.66612	11.1127	1.40539	6.06141	0.215517	10.2857	13.8571	7	11
OXCT1_centric_pathway	1.34022	6.22084	6.37574	7.12844	11.295	13.5872	5.26631	12.4411	1.48016	6.39586	0.258367	31.4286	35.5714	7	11
PACS1_centric_pathway	1.14647	6.33067	6.22958	6.30797	11.4709	12.7725	5.00367	12.1217	1.45496	6.19344	0.179476	107.444	107.444	9	10
PAFAH1B1_centric_pathway	1.20565	5.67905	6.20054	6.15928	10.4151	11.8228	4.81113	11.1189	1.27428	5.73478	0.216915	185.894	191.25	132	199
PAFAH2_centric_pathway	1.31759	9.26121	10.1719	9.26005	12.7169	13.8599	7.50268	13.2884	1.74772	7.51294	0.260199	75.25	77.875	16	26
PAIP1_centric_pathway	0.990985	4.60681	4.88133	5.1865	9.90324	11.0452	3.9164	10.4742	1.17352	5.18805	0.0787719	56	56.25	16	22
PAK1_centric_pathway	0.981413	4.83045	5.33089	5.45084	9.16265	10.1193	4.1484	9.64098	1.14131	4.9769	0.0991958	160.57	163.221	86	126
PAK3_centric_pathway	0.980891	4.89407	5.34563	5.37547	8.93678	10.0367	4.14902	9.48674	1.1419	4.92589	0.106614	160.633	163.317	60	86
PAK6_centric_pathway	1.06851	5.1216	5.58215	5.61718	9.70715	11.0171	4.34736	10.3621	1.22978	5.31309	0.129861	157.55	160.875	40	58
PARD6A_centric_pathway	0.934227	4.61894	5.1106	5.46562	9.45982	10.7864	4.03235	10.1231	1.15824	5.10456	0.0916525	157.875	160.094	32	47
PARVA_centric_pathway	0.716366	3.81146	4.64225	4.27814	7.56366	7.62734	3.36206	7.5955	0.869397	3.94232	0.12019	150.905	152.429	21	24
PARVG_centric_pathway	0.772704	4.48936	5.75	5.0257	8.27577	8.30294	4.00944	8.28935	1.02748	4.44209	0.137795	175.875	177.188	16	18
PAWR_centric_pathway	0.768858	3.23903	4.10079	4.12924	7.78221	8.63769	3.05948	8.20995	0.894872	4.05477	0.220379	132.444	138.111	9	12
PCCA_centric_pathway	1.32243	5.99031	6.61543	7.18928	10.9811	13.127	5.27936	12.054	1.41056	6.24798	0.21041	32.4231	38.7692	26	32
PCNA_centric_pathway	1.3778	5.40959	5.81461	6.47306	12.8043	14.2558	4.76876	13.5301	1.40959	6.56947	0.174891	108.333	109.7	30	44
PDE3B_centric_pathway	0.873299	4.76115	5.53569	5.23343	8.67555	9.0435	4.10089	8.85953	1.08032	4.68025	0.152794	148.089	151.956	45	61
PDE4B_centric_pathway	0.926813	5.19581	6.0333	5.48853	8.28848	8.84799	4.41111	8.56823	1.11976	4.6997	0.16326	178.034	182	29	40
PDE8B_centric_pathway	0.950768	5.63449	6.62658	5.95529	8.9824	9.29209	4.79178	9.13724	1.21885	5.04929	0.189257	159.273	163.318	22	30
PDE9A_centric_pathway	0.871984	5.14975	5.956	5.81093	9.19906	9.46569	4.44717	9.33238	1.1636	4.98105	0.15592	140.462	144.038	26	32
PDGFB_centric_pathway	0.890853	5.00579	5.55729	5.43211	8.68736	9.55964	4.22151	9.1235	1.11358	4.81953	0.117311	256.532	260.036	111	147
PDHA1_centric_pathway	1.03077	4.24862	5.39552	5.32658	10.3008	10.8605	4.00037	10.5806	1.12197	5.23433	0.104706	30.3529	32.5882	17	28
PDK1_centric_pathway	1.09186	2.56748	2.56745	3.65933	10.7064	12.1186	2.47153	11.4125	0.879689	4.92125	0.0750678	288.889	298.667	9	11
PDK2_centric_pathway	0.830218	2.10261	2.75002	3.0874	9.12144	9.72918	2.19256	9.42531	0.773658	4.13051	0.054584	240.3	249.8	10	14
PDPK1_centric_pathway	0.902009	4.01158	4.54262	4.71955	8.82045	9.83496	3.54394	9.32771	1.04638	4.63934	0.0692252	214.683	219.111	63	80
PELP1_centric_pathway	0.570088	3.30408	3.66626	4.093	6.41455	7.12142	2.90836	6.76799	0.71984	3.46539	0.0678514	375.429	385.571	7	11
PFKFB2_centric_pathway	0.91148	4.02062	4.56345	4.50796	8.82201	9.35504	3.50088	9.08853	1.03467	4.54136	0.0802568	59.2632	61.2632	19	22
PFKFB4_centric_pathway	0.931905	4.17626	4.95129	4.69737	8.63738	9.39674	3.6892	9.01706	1.07588	4.59405	0.07121	39.1333	40.5333	15	18
PFKL_centric_pathway	1.10578	3.94507	4.17507	4.73502	9.39392	10.2462	3.49024	9.82005	0.977788	4.76269	0.0705423	23.3846	25.4615	13	17
PFN2_centric_pathway	0.920632	5.07408	5.45819	4.80763	7.58662	8.63749	4.06513	8.11205	1.20599	4.46106	0.122017	60.1111	61.3333	9	14
PGM2_centric_pathway	1.05367	4.27162	4.71853	4.88613	9.71104	10.8229	3.73249	10.267	1.06179	5.02041	0.119088	24.4762	26.619	21	31
PI4K2A_centric_pathway	0.935003	3.64563	4.1155	4.37451	8.50077	9.50797	3.26766	9.00437	0.975737	4.41592	0.112532	163.773	167.773	22	31
PI4KA_centric_pathway	1.07229	4.70604	5.5377	5.57573	9.78069	11.1026	4.22294	10.4417	1.17139	5.27866	0.135533	177.667	181.25	24	33
PIAS1_centric_pathway	1.01149	6.06114	6.48355	6.23298	8.49292	10.9156	4.94729	9.70428	1.21787	5.28981	0.188443	115.375	115.625	8	13
PIAS2_centric_pathway	0.812005	5.88135	6.45951	5.80218	7.01712	8.68882	4.73876	7.85297	1.16148	4.5844	0.170051	126.5	126.75	8	13
PIAS3_centric_pathway	0.608889	3.08629	3.62167	3.43909	6.2246	7.00318	2.68898	6.61389	0.74949	3.35079	0.143079	154.857	155.357	14	19
PICALM_centric_pathway	1.0742	4.96475	5.71522	5.91039	9.78561	10.8288	4.41614	10.3072	1.26701	5.33011	0.117671	112.41	113.359	39	52
PIGL_centric_pathway	1.16048	5.04559	5.10821	5.0801	7.82468	9.38994	4.0986	8.60731	1.13206	4.61265	0.32629	5.125	5.25	8	10
PIK3AP1_centric_pathway	0.971774	4.61954	5.34395	5.32998	9.46358	10.2038	4.06631	9.83371	1.12307	5.0077	0.0883982	286.682	291.5	22	24
PIK3CG_centric_pathway	0.900938	5.03471	5.69465	5.49312	8.67814	9.41936	4.28085	9.04875	1.12533	4.81831	0.106567	205.637	208.678	146	208
PIK3R1_centric_pathway	0.931152	5.19877	5.87683	5.50042	8.64778	9.49496	4.37679	9.07137	1.13511	4.86109	0.156546	176.351	178.578	339	479
PIK3R4_centric_pathway	0.879341	4.96389	5.85589	5.46696	8.59661	9.18531	4.29152	8.89096	1.10121	4.76123	0.118682	236.111	238.83	153	207
PIK3R5_centric_pathway	0.906556	5.02847	5.8098	5.48753	8.78057	9.45735	4.30809	9.11896	1.12707	4.85137	0.125711	211.175	213.91	212	300
PIK3R6_centric_pathway	0.860015	4.79713	5.09646	5.06371	7.78159	8.66829	3.95433	8.22494	1.0264	4.40189	0.102447	256	259.565	46	70
PIKFYVE_centric_pathway	0.803555	2.66255	2.81611	3.24455	7.63948	9.07077	2.38169	8.35513	0.754579	3.83047	0.084065	152.438	156.688	16	21
PIM1_centric_pathway	0.670969	3.16791	3.54801	3.54574	6.08081	6.93975	2.73316	6.51028	0.714969	3.31947	0.05746	178.889	181.889	9	13
PIN1_centric_pathway	0.979909	3.71953	4.41901	4.88545	9.36491	10.3208	3.50097	9.84287	1.08473	4.80952	0.123099	162.286	163.857	14	22
PIP4K2C_centric_pathway	0.933858	4.60716	5.4682	5.29828	8.77319	9.54371	4.07687	9.15845	1.04279	4.75937	0.106134	207.786	212.929	28	34
PIP5K1A_centric_pathway	1.02996	4.84744	5.39519	5.51273	9.41286	10.4271	4.19633	9.91997	1.11661	5.07764	0.102141	161.87	165.481	54	73
PIP5K1B_centric_pathway	0.929369	4.4918	5.20957	5.26332	8.52107	9.2264	3.97352	8.87374	1.00433	4.61719	0.099061	182.452	186.31	42	61
PIP5K1C_centric_pathway	1.02792	4.82189	5.44435	5.69319	9.39877	10.3801	4.24684	9.88944	1.11565	5.08397	0.101371	177.229	180.917	48	67
PIP5KL1_centric_pathway	0.989636	5.03046	5.91202	5.71093	9.06126	10.0148	4.41076	9.53801	1.10188	5.01688	0.100713	187.818	192.364	22	33
PKMYT1_centric_pathway	0.820682	3.28946	3.30811	4.01866	8.32121	10.2009	2.85923	9.26107	1.03171	4.384	0.137981	157.727	159.273	11	15
PKM_centric_pathway	1.1501	5.65339	6.358	6.23921	10.4427	11.6144	4.85017	11.0285	1.29384	5.72418	0.158723	146.605	150.553	76	121
PKN1_centric_pathway	0.831994	2.39631	3.01277	3.47547	8.79253	10.3918	2.42914	9.59217	0.967972	4.32976	0.109144	217.143	222.214	14	20
PLA2G15_centric_pathway	1.21268	8.52567	9.28577	8.47149	11.4872	12.3679	6.8739	11.9276	1.63721	6.81289	0.231943	65.8947	68.2105	19	29
PLA2G4A_centric_pathway	0.985358	5.28186	5.94371	5.88611	8.81809	9.96417	4.52426	9.39113	1.18407	5.03316	0.154089	170.871	190.952	62	97
PLA2G4D_centric_pathway	1.03254	6.07255	6.76737	6.5895	9.46436	10.5144	5.11549	9.98939	1.30489	5.46993	0.162778	153.649	175.298	57	94
PLA2G7_centric_pathway	1.06311	7.0712	7.85612	7.03647	10.3504	11.1664	5.75673	10.7584	1.38649	5.9672	0.185708	170	173.061	33	50
PLAT_centric_pathway	0.785008	3.57638	4.59883	4.9438	8.05352	8.61213	3.47601	8.33282	1.006	4.27161	0.0558192	167.667	170.25	12	17
PLAU_centric_pathway	0.887992	5.22691	6.43481	5.79446	8.73722	9.10436	4.58604	8.92079	1.11146	4.87276	0.190519	130.696	132.304	23	30
PLCB1_centric_pathway	0.845077	4.70024	5.4341	5.17272	8.02481	8.78455	4.03803	8.40468	1.04046	4.49439	0.113423	224.198	227.847	111	160
PLCE1_centric_pathway	0.861406	4.42611	5.08727	5.04929	7.80134	8.58993	3.85602	8.19563	1.00189	4.35118	0.0902898	221.012	224.906	85	123
PLCG1_centric_pathway	0.880336	4.90757	5.65775	5.29423	8.26154	9.05177	4.18497	8.65666	1.07226	4.63796	0.142144	202.601	205.433	233	339
PLCG2_centric_pathway	0.864079	4.76524	5.48746	5.21541	8.1231	8.82297	4.08305	8.47303	1.05444	4.53684	0.132095	203.649	207.026	151	226
PLCH1_centric_pathway	0.8423	4.07412	4.81336	4.93418	8.06975	8.79246	3.66599	8.43111	0.974396	4.35716	0.0968496	191.58	196.06	50	64
PLD2_centric_pathway	0.988476	5.5759	6.30566	5.99198	9.38956	10.3665	4.7155	9.87803	1.21848	5.27067	0.149189	135.137	182.062	80	116
PLD4_centric_pathway	1.11205	6.24381	7.02364	6.75896	10.7074	11.5931	5.28462	11.1503	1.34179	5.92556	0.173758	61.5128	153.667	39	62
PLEKHA2_centric_pathway	0.762191	4.05735	4.24621	4.36329	7.61125	8.52821	3.35726	8.06973	0.923496	4.11683	0.0508	319	327.1	10	12
PLIN1_centric_pathway	0.766047	2.93609	3.27969	3.74959	7.62673	7.89183	2.68285	7.75928	0.846102	3.76274	0.08782	195	199.375	8	12
PLK1_centric_pathway	1.14415	4.95574	5.2739	5.39648	9.64045	11.0559	4.19257	10.3482	1.1553	5.23202	0.204518	195.762	201.034	147	242
PLN_centric_pathway	0.75111	3.16062	3.24367	3.34856	7.31763	7.92798	2.62599	7.62281	0.86847	3.70575	0.28453	163.286	166.857	7	10
PLOD3_centric_pathway	0.663116	4.36602	5.08901	4.52735	6.43091	6.82018	3.66137	6.62554	0.951825	3.74625	0.203028	140.536	140.571	28	46
PLXNA1_centric_pathway	0.61784	3.48524	4.08057	3.94635	6.4629	6.56753	3.0325	6.51522	0.772079	3.43993	0.0550982	140.294	142.059	17	26
PML_centric_pathway	0.918869	4.32971	4.87123	5.06146	8.49993	9.47091	3.79532	8.98542	0.978365	4.58637	0.118436	128.895	130.526	19	28
PNLIPRP1_centric_pathway	0.948596	4.6261	5.08484	5.0939	9.52098	9.80307	3.93836	9.66203	1.06436	4.88825	0.117171	40.6667	121.533	15	24
PNP_centric_pathway	1.02486	5.99705	6.90084	6.15343	9.3544	10.5502	5.01905	9.95228	1.31748	5.4296	0.185657	13.5333	16.0667	15	24
POFUT2_centric_pathway	0.84536	5.45716	6.34132	5.61031	7.96121	8.37652	4.56354	8.16887	1.09767	4.61002	0.165385	5.51852	6.48148	27	37
POLR1B_centric_pathway	1.02807	5.95742	6.36242	6.09528	9.40829	10.3556	4.8608	9.88196	1.2159	5.31955	0.177875	176.067	181.133	45	69
POLR2E_centric_pathway	1.15797	4.97487	5.11893	5.32064	9.90368	11.1835	4.1431	10.5436	1.13609	5.27426	0.10205	170.755	173.574	155	250
POLR2J2_centric_pathway	0.93218	6.34293	7.063	6.59477	9.45872	9.80309	5.23322	9.6309	1.33182	5.39865	0.168324	160.462	165.462	26	40
POLR3A_centric_pathway	1.06786	4.92478	5.27086	5.40137	10.1141	10.8827	4.16622	10.4984	1.16849	5.2777	0.137129	144.904	148.058	52	79
POU2F1_centric_pathway	1.18443	3.79927	3.89556	4.68552	10.5596	11.784	3.39119	11.1718	0.986566	5.1832	0.111274	117.844	119.188	32	48
PPAP2C_centric_pathway	1.15661	5.81016	6.57064	6.70468	10.9323	11.9394	5.06052	11.4358	1.34527	5.94721	0.183527	38.2571	80.8857	35	56
PPARA_centric_pathway	1.02221	5.11384	5.64647	5.51161	8.84347	9.76274	4.32354	9.30311	1.16441	4.93035	0.142791	120.964	122.127	55	77
PPARGC1A_centric_pathway	1.03675	4.66773	5.04204	4.83804	8.66312	9.74447	3.89614	9.2038	1.05947	4.7198	0.0831704	100.149	125.915	47	74
PPARG_centric_pathway	1.10312	5.13119	5.58214	5.50174	9.54782	10.4896	4.32955	10.0187	1.17287	5.17372	0.103658	108.478	108.881	67	100
PPAT_centric_pathway	1.16694	6.25328	6.64039	6.29652	10.1916	11.1673	5.08928	10.6795	1.36947	5.71274	0.0834287	18	22.125	8	11
PPBP_centric_pathway	0.888986	5.64822	6.28299	5.71572	8.69162	9.51295	4.63398	9.10229	1.16608	4.96745	0.159762	293.139	296.089	79	116
PPM1A_centric_pathway	0.824118	3.03218	3.77901	4.0704	8.7242	9.95915	2.92643	9.34168	1.01635	4.42815	0.0584569	91.8462	94.1538	13	18
PPP1CB_centric_pathway	0.847947	4.79879	5.64097	5.28437	7.74228	8.96986	4.14302	8.35607	1.05075	4.51661	0.111529	88.4902	90.1765	51	73
PPP1CC_centric_pathway	1.07843	5.14523	5.78202	5.59742	9.33919	10.908	4.40078	10.1236	1.1863	5.23688	0.166692	172.964	179.418	110	161
PPP1R12A_centric_pathway	1.06557	4.56617	4.70536	4.87216	9.20005	10.3762	3.80232	9.78814	1.08216	4.89087	0.113818	135.192	137.269	26	36
PPP1R14A_centric_pathway	1.11041	4.29517	4.56741	4.92016	9.81068	11.0445	3.72329	10.4276	1.08462	5.0785	0.11101	139.2	141.92	25	34
PPP1R15A_centric_pathway	1.02064	4.02054	4.39568	4.6015	9.51723	10.766	3.50959	10.1416	1.05501	4.90208	0.143341	145.212	147.818	33	45
PPP1R1A_centric_pathway	0.996866	4.19038	4.55565	4.77594	8.99221	9.88996	3.62971	9.44109	1.02523	4.69868	0.103824	167.171	170.971	35	54
PPP1R1B_centric_pathway	0.955656	4.23235	4.61911	4.62079	8.0961	9.31012	3.60698	8.70311	0.998745	4.43628	0.104087	146.824	149.618	34	50
PPP1R3C_centric_pathway	1.13026	4.51018	4.75962	5.14942	9.73673	10.8562	3.88737	10.2965	1.08943	5.09109	0.126576	120.261	122	23	38
PPP2CB_centric_pathway	1.0255	5.09982	5.65426	5.51269	9.45247	10.6943	4.32307	10.0734	1.17278	5.18974	0.148769	216.312	222.108	186	284
PPP2R3B_centric_pathway	0.793074	4.90555	5.69007	5.19118	7.93649	8.60576	4.14497	8.27112	1.04528	4.48712	0.100237	248.588	251.853	68	93
PPP2R3C_centric_pathway	0.745089	5.39456	6.45836	5.65675	7.29876	8.29682	4.56369	7.79779	1.05697	4.47282	0.0412516	98.2105	101.053	19	31
PPP2R5D_centric_pathway	1.01948	5.04561	5.62509	5.52743	9.66111	10.8298	4.3044	10.2455	1.19095	5.24693	0.134098	214.353	219.569	218	332
PPP3CB_centric_pathway	0.805746	4.06406	4.95072	4.81581	7.77344	8.77027	3.65908	8.27185	0.942102	4.29101	0.125571	109.154	112.179	39	58
PPP3R2_centric_pathway	0.792109	3.32744	4.21293	4.23131	7.56007	8.75848	3.14095	8.15927	0.794045	4.03142	0.149339	115.8	118.85	20	33
PRKACG_centric_pathway	0.915076	4.92789	5.69416	5.33228	8.20771	9.29836	4.21735	8.75303	1.09974	4.69004	0.138077	103.858	105.813	267	404
PRKAG1_centric_pathway	0.965287	3.9713	4.50106	4.73906	8.93064	10.3376	3.54418	9.6341	1.04556	4.74128	0.147637	89.3585	91.0566	53	73
PRKAG3_centric_pathway	0.883456	3.42772	3.92079	4.25382	7.9728	9.00271	3.12145	8.48776	0.893725	4.16764	0.112017	66.1081	67.8108	37	53
PRKAR2A_centric_pathway	0.929656	5.1314	5.6112	5.22	8.47693	9.70503	4.22306	9.09098	1.10904	4.80769	0.17193	186.463	188.817	82	125
PRKAR2B_centric_pathway	0.995001	5.03639	5.47691	5.33937	8.73767	9.96072	4.21192	9.34919	1.10362	4.88825	0.193526	183.065	185.048	124	192
PRKCB_centric_pathway	0.856703	4.8638	5.57921	5.2982	8.51531	9.12185	4.14948	8.81858	1.06522	4.67776	0.115079	163.221	166.325	163	254
PRKCE_centric_pathway	0.852601	4.88108	5.69829	5.3168	8.53551	9.2877	4.18719	8.9116	1.08769	4.72883	0.108385	176.196	179.014	148	206
PRKCQ_centric_pathway	0.923268	5.35856	6.06513	5.7591	9.16148	9.8083	4.52651	9.48489	1.16449	5.05863	0.12769	174.947	177.751	169	248
PRKCZ_centric_pathway	0.877131	4.65939	5.42913	5.29033	8.78713	9.6176	4.064	9.20236	1.07194	4.77943	0.10486	186.866	190.02	149	208
PRKD3_centric_pathway	0.820606	4.65574	5.50822	5.24658	8.4605	9.12748	4.05779	8.79399	1.03916	4.63031	0.0930322	183.44	186.55	100	129
PRKDC_centric_pathway	0.934865	4.57823	4.92841	4.63664	7.19828	7.91841	3.76954	7.55835	1.05273	4.12687	0.327741	73.7647	75.7059	17	23
PRKG2_centric_pathway	0.897583	5.12988	6.02802	5.47865	8.13389	8.83526	4.38353	8.48458	1.06964	4.64592	0.154597	66.1379	68.3966	58	81
PRKX_centric_pathway	0.849843	4.73719	5.6264	5.04222	7.3682	8.52963	4.06391	7.94891	1.03017	4.34767	0.116474	90.9027	93.1239	113	179
PRNP_centric_pathway	0.978611	3.96171	4.28551	4.51959	9.0348	10.2889	3.43636	9.66187	0.995984	4.69807	0.148417	80.8333	82.5	18	28
PRR5_centric_pathway	0.652042	3.23166	3.66872	3.87993	6.80702	6.88204	2.85809	6.84453	0.805668	3.50276	0.0594886	102.571	106.571	7	11
PSEN1_centric_pathway	0.874782	3.84582	3.85432	4.22361	8.93844	9.75516	3.19963	9.3468	0.988428	4.51162	0.104268	169.235	171.765	17	26
PSEN2_centric_pathway	0.84906	3.81823	4.49189	4.61	8.75053	9.49874	3.4423	9.12463	0.960547	4.50916	0.120941	186.8	188.933	15	22
PSIP1_centric_pathway	0.953496	5.49632	6.25593	5.65893	9.02444	9.94566	4.59117	9.48505	1.20657	5.09426	0.164337	261.818	265.026	77	107
PSMD11_centric_pathway	1.00017	4.11571	4.16328	4.83029	9.36298	10.4708	3.52736	9.91687	1.00385	4.81603	0.104877	274.353	280.51	51	81
PSMD6_centric_pathway	0.949268	3.70286	3.97756	4.43716	8.84333	9.78564	3.26671	9.31449	0.974777	4.51866	0.122009	294.097	299.903	72	114
PSME4_centric_pathway	0.912074	3.65756	3.90573	4.46306	8.65649	9.37636	3.23461	9.01643	0.936936	4.39599	0.0986403	320.886	328.114	35	54
PTCH1_centric_pathway	1.12071	5.14687	4.77087	5.08698	9.13796	11.4097	4.03136	10.2739	1.10612	5.13711	0.137977	92.8571	93.2857	7	11
PTDSS1_centric_pathway	1.29116	8.31419	9.17243	8.65399	11.97	13.1515	6.85794	12.5607	1.63255	7.01708	0.219578	76.2727	121.227	22	36
PTEN_centric_pathway	0.919426	4.7806	5.45358	5.43168	8.56022	9.48514	4.14632	9.02268	1.0902	4.75307	0.121796	148.53	151.518	164	245
PTGDS_centric_pathway	0.97621	5.01262	5.73803	5.98014	8.86161	9.36386	4.42675	9.11273	1.18262	4.90737	0.130202	26.5	37.875	8	10
PTGES3_centric_pathway	0.823344	4.48655	5.09878	5.06905	7.6742	8.10517	3.86943	7.88969	0.969162	4.24276	0.14623	75.8519	80.4815	27	38
PTK2B_centric_pathway	0.920436	5.03944	6.06259	5.64795	8.83596	9.54691	4.4176	9.19143	1.13101	4.91335	0.144581	204.905	207.784	116	167
PTK2_centric_pathway	0.907279	5.11051	5.9291	5.54036	8.45385	9.28001	4.37181	8.86693	1.12027	4.78634	0.145501	167.789	170.111	171	247
PTPN11_centric_pathway	0.922772	5.14872	5.79738	5.45386	8.61856	9.29939	4.33069	8.95898	1.11733	4.80233	0.218805	200.729	203.007	144	229
PTPN13_centric_pathway	1.43035	7.99047	9.20454	9.3459	13.6201	14.9128	6.99282	14.2664	1.6772	7.64548	0.133226	222.222	224.889	9	14
PTPN2_centric_pathway	0.933971	4.88949	5.3674	5.41258	9.26404	10.2236	4.15086	9.74381	1.09322	4.99596	0.161498	275.5	278.567	30	43
PTPN6_centric_pathway	0.912981	5.46349	6.10106	5.68832	9.17043	9.45222	4.54146	9.31133	1.1653	5.00603	0.250171	226.5	228.611	126	206
PTPRA_centric_pathway	0.950358	4.74467	5.55414	5.66195	8.5971	9.69289	4.22778	9.145	1.1115	4.82809	0.075456	239.05	242.75	20	26
PTTG1_centric_pathway	0.975391	4.44878	4.8487	5.5035	9.67988	10.8654	3.94409	10.2727	1.16927	5.12867	0.129791	391.688	400	16	26
PTTG2_centric_pathway	0.951542	4.96014	5.50428	5.73465	9.27147	10.4	4.28765	9.83571	1.28646	5.13661	0.168292	391.636	400.273	11	15
PXN_centric_pathway	0.931817	4.95756	5.77103	5.4984	9.09521	9.82421	4.2897	9.45971	1.11147	4.95363	0.11808	190.871	193.043	93	133
RAB11A_centric_pathway	0.972847	4.72599	4.92346	4.70309	9.26309	9.87271	3.83135	9.5679	1.09623	4.83183	0.112388	54.4737	54.8421	19	22
RAB5A_centric_pathway	0.989478	5.7727	6.16337	6.2173	10.1909	10.9586	4.78571	10.5747	1.24104	5.53382	0.153985	172.591	174.545	22	26
RAB5C_centric_pathway	1.05375	4.76457	5.37123	5.60422	9.71577	10.7432	4.19844	10.2295	1.20603	5.21132	0.10876	112.057	112.543	35	46
RAB8A_centric_pathway	0.890799	4.04008	3.97731	4.28537	8.79312	10.0631	3.29839	9.42809	1.03844	4.58831	0.0656014	66.3571	67.3571	14	16
RAC1_centric_pathway	0.897347	5.18797	5.8486	5.43217	8.55193	9.32854	4.34152	8.94024	1.12435	4.80204	0.169819	145.748	147.318	333	499
RAC3_centric_pathway	0.894838	5.12663	5.89429	5.46265	8.72034	9.34498	4.3446	9.03266	1.13875	4.83867	0.207759	125.106	126.303	208	312
RAF1_centric_pathway	0.967127	4.61374	5.41878	5.41748	9.19762	10.3198	4.10428	9.75869	1.14125	5.00141	0.115362	198.138	201.529	87	123
RALA_centric_pathway	0.951917	5.21934	5.44776	5.48726	8.97821	10.2822	4.27657	9.6302	1.12608	5.01095	0.0816016	93.4194	94.8065	31	46
RALB_centric_pathway	0.961308	6.16094	6.77986	6.5751	9.3426	10.4066	5.1193	9.87458	1.24173	5.41187	0.122724	148.071	150.643	14	18
RALGDS_centric_pathway	0.9015	5.11244	5.46632	5.39219	8.62292	9.33198	4.21811	8.97745	1.0874	4.76099	0.0526693	230.214	234.643	14	22
RANBP2_centric_pathway	1.24722	5.58095	5.99329	5.89431	10.4182	12.1089	4.67894	11.2635	1.2875	5.74333	0.174556	202.729	209.075	107	175
RAN_centric_pathway	1.20739	5.59795	6.26949	5.95786	10.4375	12.0064	4.75817	11.222	1.27956	5.75323	0.13335	137.795	140.386	44	73
RAP1B_centric_pathway	0.920595	5.41447	6.45161	5.94379	8.45965	9.36049	4.68262	8.91007	1.16282	4.9185	0.111927	168.375	170.739	88	112
RAPGEF1_centric_pathway	1.09466	6.77402	7.75832	6.86997	10.1463	11.3531	5.62424	10.7497	1.38678	5.92024	0.079475	204	206.5	16	26
RAPGEF2_centric_pathway	0.909409	4.95291	5.50595	5.60659	7.13028	8.16064	4.24371	7.64546	0.970348	4.28651	0.0562773	226.727	231.818	11	16
RAPGEF3_centric_pathway	0.791822	5.57178	6.15038	5.36706	7.76652	8.16621	4.47026	7.96637	1.11078	4.5158	0.103385	265.588	268.471	17	28
RARA_centric_pathway	1.00772	4.90446	5.51252	5.47431	9.19692	9.95008	4.22475	9.5735	1.1586	4.98562	0.0885305	135.625	137.15	40	61
RASA1_centric_pathway	0.892373	4.89511	5.61754	5.52067	8.56072	9.49516	4.23142	9.02794	1.08093	4.7801	0.0924432	202.24	204.9	50	74
RASA2_centric_pathway	0.836303	4.36823	4.72836	4.79719	7.11254	8.25029	3.68252	7.68142	0.941118	4.10168	0.0239944	244.556	248.444	9	10
RASGRP2_centric_pathway	0.869949	5.19198	6.14338	5.75806	8.84806	9.46904	4.49084	9.15855	1.12832	4.92591	0.110126	156.078	159.294	51	76
RASGRP4_centric_pathway	0.844635	4.71668	5.75449	5.54653	8.18073	9.1223	4.21559	8.65152	1.06122	4.64278	0.0388932	160	163.405	37	49
RASSF5_centric_pathway	1.08712	5.55621	6.26272	6.44465	8.61812	9.64744	4.83767	9.13278	1.1578	5.04275	0.0812867	164.917	167.417	12	18
RBBP8_centric_pathway	1.16097	4.26764	3.84609	4.72133	10.6015	11.8509	3.49901	11.2262	1.03213	5.25243	0.221727	79.2143	81.0714	14	22
RBPJ_centric_pathway	0.93191	4.26079	4.51363	4.45294	8.57424	9.10533	3.53982	8.83979	0.981759	4.45379	0.110112	78.4839	79.129	31	47
RBSN_centric_pathway	1.05846	5.5994	6.49172	6.08489	9.67257	10.5109	4.80862	10.0917	1.20093	5.36709	0.0549743	78.5714	80.2857	7	11
RBX1_centric_pathway	1.02431	4.63397	5.03043	5.17016	9.49944	10.491	3.96472	9.99524	1.10482	5.02159	0.109801	285.85	293	147	231
RDH11_centric_pathway	1.05293	5.14257	6.52572	5.84559	9.38752	10.0991	4.6417	9.74331	1.2226	5.20254	0.18093	23.8125	26.375	16	20
RDH16_centric_pathway	1.12054	5.20208	7.29187	6.31925	10.2253	10.727	4.98344	10.4761	1.30004	5.58654	0.194014	31.9	34.7	10	15
RDH5_centric_pathway	0.829751	4.45241	5.52799	4.86161	7.67971	8.63362	3.91794	8.15667	1.05157	4.37539	0.101944	32.25	35.5	8	10
RELA_centric_pathway	0.992039	4.68757	5.33966	5.2938	9.42215	10.4252	4.07827	9.92367	1.10569	5.03588	0.198712	165.75	168.411	112	175
RELN_centric_pathway	0.779037	4.38928	5.85961	5.26646	8.14132	8.45007	4.0736	8.2957	1.03432	4.46787	0.120065	187.88	190.64	25	31
REL_centric_pathway	0.996393	3.79796	4.70883	5.00303	9.19975	10.4563	3.62655	9.82805	1.03458	4.82973	0.142979	155.659	158.585	41	58
RHOA_centric_pathway	0.845884	4.45626	5.1418	5.03769	8.23632	8.96099	3.87041	8.59865	1.04627	4.50511	0.119117	135.44	137.224	232	342
RHOG_centric_pathway	0.773786	4.20657	4.91712	4.74525	7.54944	8.23003	3.66068	7.88974	0.966044	4.17215	0.131128	102.394	103.875	104	159
RHOQ_centric_pathway	0.805656	4.2803	4.93443	4.73504	7.92064	8.55036	3.68886	8.2355	0.996016	4.30679	0.133604	63.8022	64.5055	91	138
RICTOR_centric_pathway	0.676524	3.48057	4.09712	4.15309	7.13503	7.56635	3.10182	7.35069	0.914376	3.78896	0.0374633	132.167	135.5	12	16
RIN1_centric_pathway	0.960967	4.82903	5.44542	5.6361	8.52425	9.75791	4.21788	9.14108	1.15495	4.83797	0.0521337	252.219	256.344	32	38
RIPK1_centric_pathway	1.02961	4.19467	4.70208	4.93305	10.1065	10.8918	3.71485	10.4992	1.10172	5.10524	0.251902	124.031	125.391	64	86
RIPK2_centric_pathway	1.0027	4.64331	5.20922	5.22199	10.0418	10.9468	4.01931	10.4943	1.13465	5.21608	0.230954	112.414	113.517	29	39
RIT1_centric_pathway	0.762936	5.4117	5.69254	4.60515	6.72589	7.45667	4.11808	7.09128	1.19885	4.13607	0.0865714	192.857	194.714	7	10
RLBP1_centric_pathway	1.01327	4.53647	5.94393	5.10564	9.24132	10.9112	4.14983	10.0763	1.12842	5.11817	0.163569	11.5714	13.1429	7	11
RND1_centric_pathway	0.71138	4.04766	4.63901	4.51323	7.04776	7.49596	3.47782	7.27186	0.901917	3.88387	0.0930233	163.6	165.133	15	24
RND3_centric_pathway	0.562409	3.32214	3.54628	3.59755	4.99522	5.8854	2.7571	5.44031	0.767909	2.98844	0.0836957	137.143	140.429	14	18
ROCK2_centric_pathway	0.862691	4.2756	4.7318	4.82258	8.53785	9.48196	3.67317	9.0099	1.01997	4.56768	0.0829459	152.378	154.892	37	58
RPA4_centric_pathway	1.43782	6.23367	6.46138	6.70522	11.2365	13.0034	5.20952	12.12	1.35623	6.22858	0.266797	68.4091	68.7727	22	34
RPS6KA6_centric_pathway	0.914197	4.07833	4.6344	4.79868	8.88464	9.91345	3.6064	9.39905	1.00812	4.67119	0.0875105	160.568	162.486	37	52
RPS6KB1_centric_pathway	0.961191	4.85204	5.39735	5.29988	8.95225	9.90806	4.12762	9.43016	1.09809	4.88529	0.107987	193.701	197.149	67	98
RPS6KB2_centric_pathway	0.9542	3.67458	4.24123	4.54936	8.41226	9.61607	3.35484	9.01417	0.961803	4.4436	0.0973813	204.087	208.913	23	33
RPS6KC1_centric_pathway	0.974094	3.66067	4.39031	4.68947	9.44882	10.5796	3.42864	10.0142	1.00836	4.81707	0.123006	200.294	202.941	17	20
RPTOR_centric_pathway	1.12863	5.0365	5.59591	5.85242	10.3139	11.0418	4.40337	10.6779	1.22592	5.43572	0.0811407	75.2333	76.3333	30	47
RRAS_centric_pathway	0.855617	4.78542	5.48983	5.23759	8.21535	8.93625	4.09211	8.5758	1.07885	4.58226	0.0843021	209.11	212.243	136	177
RXRA_centric_pathway	1.15134	5.14689	5.5684	5.67596	9.85101	10.7403	4.38565	10.2956	1.20378	5.29502	0.0940798	109.612	111.263	80	115
S100A12_centric_pathway	0.788747	3.663	4.37828	3.95475	9.00911	9.82493	3.19619	9.41702	0.969525	4.52758	0.318789	149	153.125	8	11
SARDH_centric_pathway	0.999577	6.62463	7.73036	6.54531	9.10818	9.49778	5.47497	9.30298	1.35152	5.37649	0.188286	21	24.4	10	12
SAV1_centric_pathway	1.08114	6.28744	6.82235	6.7011	9.11533	10.1593	5.22301	9.63731	1.27898	5.37977	0.128595	44.7	45.1	10	11
SCN1B_centric_pathway	0.89886	4.68121	5.56923	5.06353	7.50309	8.41494	4.05321	7.95901	0.969226	4.32715	0.064745	189.5	195.375	8	12
SCN5A_centric_pathway	1.03318	5.3694	6.44503	6.61954	9.67102	10.5877	4.86679	10.1294	1.26704	5.42106	0.105431	128	133.667	12	16
SCNN1B_centric_pathway	1.08109	5.2462	6.52102	6.93731	10.9046	11.804	4.9464	11.3543	1.38176	5.89417	0.125302	142.7	149.9	10	12
SDC1_centric_pathway	0.854411	4.97023	5.70271	5.29901	8.08478	8.86356	4.20659	8.47417	1.07512	4.58529	0.144585	92.371	92.8871	62	100
SDC2_centric_pathway	0.8838	4.66823	5.36146	5.28855	8.55719	9.38464	4.05051	8.97092	1.05069	4.69071	0.133221	110	111.25	60	88
SDC3_centric_pathway	0.973211	5.27728	5.95568	5.89204	9.11923	10.1527	4.52455	9.63597	1.1516	5.10404	0.146648	74.6591	75.3182	44	61
SDC4_centric_pathway	0.869851	4.94365	5.65272	5.43967	8.21229	9.08965	4.22647	8.65097	1.06695	4.64813	0.150984	90.6462	91.2308	65	105
SDCBP_centric_pathway	0.823566	4.71701	5.96907	5.81141	8.86006	10.101	4.33027	9.48055	1.08624	4.96569	0.124707	176.4	177.5	10	13
SDR16C5_centric_pathway	1.05737	6.61362	8.34332	6.71675	9.32132	9.69588	5.68277	9.5086	1.42433	5.53856	0.242769	36.75	39.75	8	10
SEMA3A_centric_pathway	0.803787	4.78563	5.46738	5.11017	8.09407	8.68859	4.04174	8.39133	1.0511	4.49472	0.140531	258.171	261.132	76	99
SERPINE1_centric_pathway	1.01492	5.56917	7.51292	7.04454	9.58796	9.47718	5.28539	9.53257	1.34232	5.38676	0.214769	80.0909	80.8182	11	12
SERPINH1_centric_pathway	0.794582	4.82955	5.26252	4.9015	7.3336	7.72909	3.94704	7.53135	1.00244	4.16027	0.190456	132.417	132.958	24	39
SET_centric_pathway	1.13067	5.32395	5.54478	4.96104	8.99222	10.2964	4.24011	9.64432	1.10407	4.99617	0.231985	79.3333	81.4167	12	16
SGK1_centric_pathway	0.856488	4.59797	4.97678	5.12227	7.86223	8.80295	3.88838	8.33259	1.01618	4.41238	0.0766092	254.24	259.04	25	37
SGMS2_centric_pathway	1.19955	5.94348	6.34705	6.60663	10.2911	10.9334	5.02418	10.6123	1.20471	5.61371	0.149853	22.8333	25.0833	12	17
SH2B2_centric_pathway	0.740883	4.52613	5.31077	5.10767	7.37028	7.73233	3.92136	7.55131	1.02492	4.16586	0.109077	262.571	266.571	14	20
SH2B3_centric_pathway	0.884078	3.68695	4.35619	5.42942	9.29543	9.74111	3.58916	9.51827	0.972271	4.69323	0.102292	282	285.333	9	11
SH2D2A_centric_pathway	1.15063	5.70672	6.14644	6.46411	10.391	11.7107	4.86697	11.0508	1.27336	5.73039	0.116159	340.167	346.083	12	12
SH3GL2_centric_pathway	0.946908	4.43485	5.13785	5.19541	9.35873	10.2977	3.92875	9.82821	1.1537	4.97022	0.114779	125.164	125.82	61	96
SH3KBP1_centric_pathway	0.897949	4.22207	4.78756	4.80215	9.44411	10.1845	3.67743	9.81428	1.08603	4.85925	0.108022	201.312	203.938	32	43
SH3RF1_centric_pathway	1.04561	5.12039	5.40972	5.93231	11.3988	12.1455	4.37701	11.7721	1.27968	5.80961	0.079316	131.6	134.2	10	14
SHANK3_centric_pathway	0.491097	3.30671	3.62237	3.49056	4.87045	5.68171	2.72768	5.27608	0.63795	2.88057	0.106428	212.333	217.111	9	11
SHB_centric_pathway	0.892722	5.96346	7.28768	6.88818	9.21659	9.61232	5.25801	9.41445	1.24054	5.30433	0.0825157	212.714	214.929	14	18
SHC1_centric_pathway	0.90746	5.11579	5.88848	5.55409	8.76104	9.38657	4.36645	9.07381	1.1222	4.85415	0.185063	231.021	233.672	195	284
SHC2_centric_pathway	0.890149	5.05055	5.90508	5.61994	8.59067	9.25899	4.36643	8.92483	1.11921	4.80349	0.126545	281.303	284.644	132	181
SHC4_centric_pathway	1.01461	6.10297	6.77482	6.45012	10.2407	10.5374	5.08563	10.389	1.29505	5.58991	0.0999579	296.667	300.03	33	39
SHH_centric_pathway	0.912549	3.79248	4.47759	4.64087	7.80871	9.25202	3.45587	8.53036	1.0692	4.35181	0.136783	46.2727	46.4545	22	34
SHMT1_centric_pathway	1.23299	6.7158	7.78975	7.22909	11.4146	13.0681	5.74191	12.2413	1.53152	6.50493	0.17704	18.6087	22.4783	23	35
SLA2_centric_pathway	1.07439	8.12347	9.219	7.43232	12.6633	12.6263	6.46229	12.6448	1.69632	6.93446	0.495729	144.375	145.625	8	13
SLC18A3_centric_pathway	0.706923	3.0933	3.33294	3.99603	7.67629	9.78637	2.7823	8.73133	0.813467	4.10903	0.0811362	37.75	39.75	8	13
SLC2A1_centric_pathway	0.950976	4.24646	5.24821	5.11177	9.0629	10.1576	3.88935	9.61023	1.16841	4.88933	0.12543	47.8182	49.7273	11	12
SLC2A4_centric_pathway	1.05852	4.47809	5.0482	5.14798	9.58168	10.7209	3.9332	10.1513	1.12572	5.07006	0.105239	154.289	157.079	38	49
SLC8A1_centric_pathway	0.955673	4.83177	6.02811	4.88281	8.13145	8.3172	4.17459	8.22433	1.21329	4.5374	0.086216	126.6	131.7	10	16
SLC9A1_centric_pathway	0.83849	3.76269	4.37156	4.1937	8.60294	9.29777	3.29161	8.95035	0.99641	4.41279	0.252794	168.231	172.077	13	19
SLC9A3R1_centric_pathway	0.771166	4.67182	5.09599	4.74556	6.66765	7.77766	3.82113	7.22266	1.03062	4.0248	0.140114	203.704	206.852	27	42
SLC9A3R2_centric_pathway	0.822049	4.48504	4.6691	4.87317	7.36283	8.19941	3.71234	7.78112	0.984356	4.15927	0.0575262	160.538	163.154	13	17
SLIT2_centric_pathway	1.06634	4.56007	5.13043	5.07919	9.60868	10.9246	3.95901	10.2667	1.17547	5.13371	0.0680891	128.773	131.5	22	30
SMAD3_centric_pathway	0.929516	4.14816	4.49319	4.61011	8.65025	9.71836	3.54524	9.18431	0.998923	4.57616	0.10656	127.805	130.239	113	174
SMAD4_centric_pathway	0.858905	4.05932	4.64276	4.53295	8.08749	9.1398	3.52348	8.61365	0.971021	4.36938	0.111031	114.102	115.75	88	132
SMAD6_centric_pathway	0.79817	3.89873	4.55418	4.46944	8.01019	9.49522	3.43013	8.75271	1.02241	4.40175	0.0757835	154.962	157.115	26	32
SMAD7_centric_pathway	0.871348	3.79365	4.51515	4.40104	8.31456	9.8396	3.3953	9.07708	1.00527	4.49255	0.0843697	153.618	156.294	34	52
SMAD9_centric_pathway	0.858519	4.06089	4.77589	4.60478	8.45873	10.0174	3.57502	9.23807	1.05931	4.62413	0.120363	170	172.382	34	47
SMARCAD1_centric_pathway	1.07541	6.58165	7.02715	6.42089	9.51842	10.7708	5.27628	10.1446	1.29677	5.57255	0.170709	93.6667	94.6667	12	15
SMARCC1_centric_pathway	0.883516	4.8153	5.43282	5.25106	7.44288	8.28974	4.09567	7.86631	1.03862	4.33354	0.115596	76.3043	76.8261	23	35
SMARCD3_centric_pathway	0.981069	4.72955	5.19333	5.23609	7.88347	8.79016	4.03501	8.33682	1.04688	4.4729	0.114618	80.3514	80.9189	37	55
SMOX_centric_pathway	1.35786	5.15326	5.83112	8.00587	11.6757	13.0292	5.08703	12.3525	1.39068	6.27673	0.140341	30.2222	35.8889	9	14
SMPD1_centric_pathway	1.02989	4.73086	5.24158	5.32086	9.62559	10.5043	4.0808	10.065	1.07829	5.07468	0.179061	174.245	176.918	49	64
SMPD2_centric_pathway	0.928641	4.7592	5.40838	5.33978	8.12355	8.97125	4.109	8.5474	1.03208	4.56283	0.163246	125.864	128.5	22	33
SMPD3_centric_pathway	1.08904	4.78301	5.28899	5.52585	9.794	11.1396	4.17172	10.4668	1.11293	5.25048	0.177166	113.824	115.735	34	43
SNAI2_centric_pathway	0.873788	2.96444	3.81284	4.2266	9.50803	10.3887	2.96942	9.94835	0.944945	4.62091	0.17438	135	137.4	20	29
SNTA1_centric_pathway	1.0293	5.9929	7.37916	7.51469	9.84164	10.8199	5.47902	10.3308	1.36679	5.72552	0.0858138	135	140.462	13	16
SNW1_centric_pathway	0.947374	5.29225	5.69724	5.30561	8.8321	9.32288	4.31062	9.07749	1.09105	4.82639	0.114973	77.8261	78.087	23	33
SOCS3_centric_pathway	1.04092	4.9154	5.43951	5.51322	9.65916	10.5237	4.22726	10.0914	1.14983	5.15618	0.14335	295.535	302.007	142	221
SOD1_centric_pathway	0.713365	3.62263	4.02123	4.06438	7.79362	8.27139	3.1054	8.03251	0.906111	4.01467	0.104131	44.1667	46.1667	12	19
SORT1_centric_pathway	1.00324	4.63445	5.25367	5.42805	9.09719	10.1982	4.07985	9.6477	1.18327	4.97027	0.119267	129.178	130.2	45	64
SOS1_centric_pathway	0.895782	5.04542	5.81151	5.42999	8.46959	9.12996	4.29567	8.79978	1.10647	4.73397	0.153977	197.428	199.788	208	294
SOS2_centric_pathway	0.852085	4.74866	5.51811	5.23586	8.14463	8.83216	4.08868	8.48839	1.06397	4.54702	0.0948594	276.586	280.345	87	119
SOSTDC1_centric_pathway	0.680678	3.62762	4.11794	3.79173	7.56718	8.48916	3.05449	8.02817	0.958582	4.01375	0.0876171	157.857	161	7	11
SP1_centric_pathway	0.919832	4.41284	4.75026	4.91297	8.07978	9.26301	3.74897	8.6714	0.98931	4.46989	0.122631	135.114	139.429	35	52
SPAG9_centric_pathway	0.92874	3.34836	3.4431	4.03634	9.23078	9.97626	2.93913	9.60352	0.934075	4.49224	0.0906371	85.6471	86.7647	17	26
SPHK1_centric_pathway	0.866088	4.57991	5.18525	5.2189	8.24684	9.2979	3.96254	8.77237	1.03235	4.58909	0.125365	214.522	218.5	46	74
SPHK2_centric_pathway	1.04564	5.16948	5.86036	6.02897	9.68946	11.071	4.52611	10.3802	1.15575	5.35403	0.146965	156.941	158.735	34	50
SPI1_centric_pathway	1.03136	4.33966	4.13574	4.7216	9.17106	9.94745	3.55709	9.55925	0.981202	4.69918	0.138015	80.4615	81.3846	13	15
SPON1_centric_pathway	0.885764	5.34167	6.31659	5.72921	8.60616	9.34351	4.56831	8.97483	1.15815	4.90043	0.191036	245.549	248.176	91	122
SPON2_centric_pathway	0.917887	5.6548	7.23578	6.28345	8.70349	9.26414	5.02298	8.98381	1.21421	5.07367	0.22932	147.533	148.567	30	42
SPP1_centric_pathway	0.906104	5.31453	6.77672	6.0167	8.89018	9.6322	4.75351	9.26119	1.15665	5.05712	0.234724	162.225	163.85	40	56
SPRY1_centric_pathway	0.77657	3.92674	4.25069	4.07967	8.43675	9.16813	3.25842	8.80244	1.03558	4.36548	0.144097	147.385	149.769	13	20
SPRY2_centric_pathway	0.908269	4.78247	5.02084	5.10695	8.76838	9.85021	3.95463	9.3093	1.08785	4.78393	0.125187	185.55	189.05	20	30
SPTAN1_centric_pathway	0.976592	5.33001	6.12872	6.21481	8.72738	9.68205	4.66253	9.20471	1.17322	5.01349	0.0781524	186.8	189.28	25	32
SPTBN2_centric_pathway	1.10135	5.22398	6.12828	5.8899	9.23	10.5213	4.58588	9.87564	1.24811	5.23654	0.107838	137.415	138.951	41	65
SQSTM1_centric_pathway	0.770309	2.81503	3.30678	3.49234	8.17355	9.28147	2.59612	8.72751	0.857578	4.0604	0.172952	207.25	211.1	20	27
SRC_centric_pathway	0.930407	5.18659	5.84136	5.58719	9.02442	9.73051	4.38639	9.37746	1.14784	4.97056	0.159053	191.011	193.172	285	386
SREBF1_centric_pathway	0.782105	4.39011	5.20631	4.786	7.2976	8.05839	3.79113	7.67799	1.06168	4.17693	0.108933	68.2222	69.3333	9	14
SREBF2_centric_pathway	1.27157	5.76661	6.16739	6.35161	10.3212	12.2899	4.8893	11.3055	1.25103	5.81529	0.126536	31.6087	33.4783	23	34
SRF_centric_pathway	0.773381	4.24045	4.76081	4.58489	7.42565	8.35276	3.58988	7.88921	0.943942	4.14101	0.108732	49.6296	50.0741	27	37
STAM_centric_pathway	0.936382	5.09324	5.69603	5.60922	10.0572	10.5087	4.33372	10.2829	1.20417	5.27361	0.132777	168	168.538	26	39
STAT1_centric_pathway	0.913744	4.6755	5.278	5.23246	9.05293	9.51341	4.02493	9.28317	1.07998	4.79602	0.193671	225.371	227.347	124	185
STAT3_centric_pathway	0.91043	5.07283	5.70218	5.44417	8.82973	9.50725	4.2824	9.16849	1.12003	4.85697	0.198942	203.217	205.556	207	301
STAT5B_centric_pathway	0.873598	4.83661	5.53995	5.2941	8.68824	9.2812	4.13606	8.98472	1.09409	4.73829	0.181175	236.034	238.224	116	164
STAT6_centric_pathway	0.868747	5.018	5.83708	5.49846	8.80846	9.26936	4.30557	9.03891	1.13331	4.82593	0.180956	252.977	255.174	86	120
STK11_centric_pathway	0.922259	3.60713	4.33093	4.30766	8.26294	9.23266	3.292	8.7478	0.946223	4.32867	0.0970756	73.8519	74.963	27	40
STK3_centric_pathway	0.917084	5.60345	6.13381	5.80638	7.88392	8.41252	4.61518	8.14822	1.1618	4.64173	0.099606	74.2667	75.5333	15	23
STK4_centric_pathway	1.14093	5.80613	6.38353	6.5716	8.48494	9.43994	4.97554	8.96244	1.21139	5.04979	0.090703	46.4	47	10	13
STRAP_centric_pathway	0.922287	3.84973	4.86284	4.78357	9.49569	10.8736	3.60461	10.1847	1.05687	4.94871	0.079179	155.6	156.7	10	16
STX1A_centric_pathway	0.727024	2.9528	3.58844	4.17175	7.39024	9.04021	2.86	8.21523	0.851966	3.97573	0.0552736	53.4286	55	14	23
STX4_centric_pathway	1.409	3.07235	3.32631	4.47128	13.1845	14.7783	3.06973	13.9814	1.19499	6.08204	0.128236	65.6	66.8	10	14
SUMF1_centric_pathway	0.973263	5.99451	7.02424	6.05273	9.18082	10.2177	5.01119	9.69928	1.38444	5.36497	0.207545	4.125	4.375	8	13
SUMO1_centric_pathway	1.03664	4.91176	5.19918	5.76904	9.2367	10.7532	4.22916	9.99496	1.12204	5.11539	0.15409	121.893	124.25	28	41
SUMO2_centric_pathway	1.14126	4.77086	4.5384	5.41849	10.7844	12.5895	3.96725	11.6869	1.18947	5.61455	0.278284	43.25	43.5	8	10
SYK_centric_pathway	1.01968	5.9575	6.7916	6.2306	9.50953	10.1759	4.99984	9.84272	1.26292	5.36849	0.195987	188.414	191.545	99	151
SYNJ1_centric_pathway	0.904938	4.53512	5.23961	5.4855	8.67133	9.54306	4.04129	9.10719	1.08574	4.74474	0.125255	172.067	176.178	45	61
TAB2_centric_pathway	0.983873	3.9632	4.52506	4.81294	8.98684	10.4349	3.57127	9.71089	1.05273	4.7783	0.130903	142.054	143.568	37	53
TAB3_centric_pathway	1.04907	4.21152	4.91485	5.03175	9.46352	10.8356	3.8018	10.1496	1.07173	5.0077	0.140946	157.727	159.091	22	30
TAF10_centric_pathway	1.22071	6.47552	6.70413	6.94747	9.7915	11.5561	5.33696	10.6738	1.30081	5.77052	0.0910709	183.514	187.029	35	54
TALDO1_centric_pathway	1.15631	4.0358	3.96346	4.80962	10.0215	10.7006	3.4913	10.361	1.04792	4.96675	0.0784227	14.9091	17	11	13
TANK_centric_pathway	0.889403	3.37178	3.47017	3.75829	8.7582	9.4718	2.87241	9.115	0.878696	4.2887	0.209708	108.053	108.737	19	27
TAOK2_centric_pathway	0.834426	3.80909	4.45605	4.683	8.07361	8.90977	3.44564	8.49169	1.01017	4.31584	0.0521531	187.75	190.625	16	19
TAT_centric_pathway	0.968455	4.94685	5.20792	5.1137	9.56244	10.6022	4.05923	10.0823	1.12018	5.08724	0.120751	34.0769	38.6923	13	17
TBC1D1_centric_pathway	0.950512	4.44795	4.9712	5.35777	8.75532	10.4195	3.93186	9.58742	1.14336	4.88755	0.0627855	38.7273	39.2727	11	14
TBC1D4_centric_pathway	0.757567	4.26469	4.63747	4.67734	8.1276	9.85978	3.58427	8.99369	1.06684	4.54826	0.0390988	79.875	81.875	8	10
TBK1_centric_pathway	0.937978	4.27191	4.68671	4.67542	8.5181	9.77793	3.64301	9.14801	1.08912	4.62671	0.339312	54.2778	55.1111	18	26
TBP_centric_pathway	1.25143	5.30365	5.46522	5.82742	10.6603	12.0594	4.46193	11.3599	1.19615	5.67265	0.13994	128.904	131.041	73	118
TBRG1_centric_pathway	0.873106	4.89994	5.49884	5.19859	8.48671	9.30911	4.11762	8.89791	1.10315	4.70623	0.152499	253.986	256.817	71	91
TCEA1_centric_pathway	1.16982	5.59892	5.75609	5.61455	9.31732	10.8798	4.53485	10.0986	1.19738	5.27693	0.0852738	191.034	197.172	29	43
TCF12_centric_pathway	0.614058	2.78581	3.37626	3.30404	6.14508	6.87543	2.52004	6.51026	0.725301	3.25187	0.0695773	88.8182	90.9091	11	15
TEC_centric_pathway	0.943832	4.3903	5.0503	5.18555	8.96479	9.31408	3.89249	9.13944	1.04691	4.69295	0.130132	187.391	189.478	23	27
TEK_centric_pathway	0.870906	5.52537	6.19	5.51437	8.3121	8.93736	4.52516	8.62473	1.14616	4.76535	0.251366	174.096	175.588	187	307
TFDP2_centric_pathway	0.933878	3.67921	3.92162	4.25775	7.77835	9.24748	3.19812	8.51292	0.998481	4.23651	0.136755	93.3182	94.0455	22	32
TGFB2_centric_pathway	0.823574	4.65221	5.39229	5.04171	8.10343	9.15157	3.97745	8.6275	1.05566	4.55354	0.154851	252.769	255.628	78	106
TGFB3_centric_pathway	0.894188	5.27934	5.89914	5.49814	8.8862	9.6659	4.3927	9.27605	1.14407	4.93761	0.225386	224.835	226.887	133	193
TGFBR1_centric_pathway	0.816504	4.39185	4.89752	4.70787	7.79164	8.65521	3.70344	8.22342	0.977446	4.30144	0.155661	162.934	165.187	166	259
TGIF1_centric_pathway	0.955845	5.28941	5.78677	5.49888	8.45249	9.67328	4.38273	9.06288	1.11862	4.85475	0.0813391	111.636	112.545	11	18
THBS1_centric_pathway	0.854595	5.20613	6.52492	6.17969	8.58641	8.70204	4.69133	8.64423	1.10995	4.81517	0.169706	138.174	139.261	23	26
THPO_centric_pathway	0.901533	5.35851	5.90999	5.54696	8.81846	9.44671	4.42925	9.13259	1.13061	4.89748	0.223092	263.211	266.137	95	126
THRAP3_centric_pathway	1.17201	6.83392	7.33333	7.42482	10.1759	11.305	5.69102	10.7404	1.32883	5.92009	0.180671	61.6429	61.9286	14	23
TH_centric_pathway	0.747818	4.12625	4.11416	4.36004	6.88198	7.45535	3.33707	7.16867	0.865933	3.79056	0.117066	79.1111	85	9	13
TIAM1_centric_pathway	0.876983	4.95972	5.50292	5.43894	8.0549	8.82803	4.19464	8.44146	1.06717	4.56776	0.0608486	248.48	251.94	50	78
TICAM1_centric_pathway	0.981222	3.60362	4.51076	4.90699	8.88814	10.0834	3.50065	9.48577	1.15476	4.71372	0.251715	82.9167	84.1667	12	16
TIPIN_centric_pathway	1.20716	5.64593	6.54053	6.83038	11.1727	12.2189	5.056	11.6958	1.32943	6.02707	0.235015	79.0833	79.25	12	19
TJP1_centric_pathway	1.0769	5.51586	6.25769	6.45751	10.1275	10.9978	4.82699	10.5627	1.28427	5.55798	0.152515	85.0222	86.6222	45	68
TK1_centric_pathway	1.13785	6.69926	7.37784	7.1303	10.3741	11.58	5.58631	10.977	1.39	5.98445	0.221765	58.1	61.8	10	15
TLN1_centric_pathway	0.972409	5.42027	6.36289	5.99308	9.11225	10.0118	4.68716	9.562	1.17599	5.14172	0.136775	171.288	173.577	52	74
TLR4_centric_pathway	0.863046	4.97263	5.82622	5.29215	8.36859	8.90605	4.23851	8.63732	1.08507	4.65363	0.208888	125.739	126.826	92	135
TLR9_centric_pathway	0.899804	5.5853	6.36993	5.54375	8.30813	8.71046	4.5997	8.50929	1.14299	4.75066	0.214136	114.125	114.938	80	119
TNFAIP3_centric_pathway	0.888992	2.4548	2.49716	3.11112	7.47613	9.24528	2.23802	8.36071	0.769986	3.78957	0.210525	137.5	140.214	14	15
TNFRSF1A_centric_pathway	0.98141	5.86587	6.57668	6.04312	9.56601	10.2359	4.86677	9.90094	1.2474	5.33837	0.271091	179.079	180.391	215	323
TNFRSF1B_centric_pathway	0.998421	6.26831	7.00377	6.32289	9.66875	10.4696	5.14835	10.0692	1.32437	5.51396	0.319068	195.824	196.963	108	173
TNFSF18_centric_pathway	0.921331	6.02724	6.73874	6.02356	9.26062	9.69053	4.92772	9.47557	1.24719	5.21683	0.304514	221.485	222.865	171	262
TNF_centric_pathway	0.928288	5.20484	5.7448	5.45128	9.26912	9.80147	4.3323	9.5353	1.14517	5.00426	0.208138	196.815	198.742	151	200
TNIK_centric_pathway	0.943708	5.39217	5.25718	5.09777	9.21523	9.3695	4.17271	9.29237	1.09716	4.85408	0.164659	169.857	170.857	7	10
TNNI1_centric_pathway	1.13718	7.21266	7.47735	6.45757	10.5836	10.8103	5.57119	10.6969	1.424	5.89738	0.060505	177.625	180.75	8	13
TNR_centric_pathway	0.839993	5.67013	6.9162	6.24301	8.57707	8.74493	4.91733	8.661	1.12876	4.90237	0.170426	167	168.059	17	19
TOLLIP_centric_pathway	1.40337	6.65464	7.92239	7.55645	12.2542	13.6329	5.88421	12.9436	1.58282	6.80353	0.312602	87.5	87.75	12	17
TOPBP1_centric_pathway	0.995841	5.57913	6.2037	6.28544	9.46313	10.7663	4.76603	10.1147	1.24071	5.37382	0.267736	71.7727	72.6818	22	35
TP63_centric_pathway	0.986387	3.6867	3.78505	4.6885	10.3686	11.4018	3.28666	10.8852	1.02884	5.06688	0.109674	168.375	172.812	16	22
TPO_centric_pathway	0.801207	4.92053	5.79984	5.50996	6.51633	7.55664	4.25788	7.03648	1.04877	4.11438	0.165056	18.8	24.4	10	15
TRADD_centric_pathway	1.00778	5.18939	5.621	5.47433	9.86721	10.5878	4.32313	10.2275	1.16786	5.23949	0.244688	145.658	146.946	111	151
TRAF1_centric_pathway	0.987804	4.12862	4.38093	4.62991	9.44274	10.3843	3.53182	9.91354	1.06458	4.83665	0.140119	198.711	202.368	38	42
TRAF2_centric_pathway	0.918541	4.49534	5.08637	5.20305	9.20881	9.95517	3.92582	9.58199	1.09413	4.86731	0.170293	185.487	187.904	115	151
TRAF3IP2_centric_pathway	0.893406	3.49054	4.33166	4.55112	8.13142	9.65138	3.31668	8.8914	0.978536	4.39554	0.0897073	134.455	137.182	11	15
TRAF3_centric_pathway	0.847547	4.54051	5.19767	5.07352	8.61985	9.4412	3.91481	9.03052	1.08818	4.67784	0.181374	241.138	243.931	58	76
TRAF4_centric_pathway	0.805749	5.00321	5.709	5.51742	9.09577	9.15831	4.25885	9.12704	1.0919	4.82593	0.147771	287.828	290.793	29	34
TRAF5_centric_pathway	0.828246	4.57336	5.29915	5.18898	8.75037	9.28174	3.97243	9.01605	1.07489	4.68779	0.143101	257.189	260.283	53	64
TRAF6_centric_pathway	1.02113	4.6601	5.39116	5.61374	9.89854	10.8518	4.17153	10.3752	1.19232	5.24634	0.172364	136.711	138.689	90	129
TRA_centric_pathway	1.12193	7.5834	8.3023	7.34735	11.202	11.6898	6.08875	11.4459	1.52281	6.35248	0.333331	156.444	157.63	27	39
TREX1_centric_pathway	1.146	4.08952	4.30445	4.30212	8.88924	9.87866	3.46052	9.38395	1.11284	4.65244	0.340541	82.5455	84.0909	11	18
TRIM28_centric_pathway	1.09778	4.46632	4.74246	5.23286	10.2313	9.88731	3.88485	10.0593	1.18427	5.04281	0.192993	82.6667	85.1111	9	13
TRPC6_centric_pathway	0.82923	5.3347	6.62292	5.61979	8.06869	9.04426	4.60166	8.55648	1.13439	4.76418	0.068745	120.286	123.5	14	23
TRPV1_centric_pathway	0.795432	3.93535	4.51987	4.57774	7.18612	8.26925	3.45709	7.72768	0.913096	4.03263	0.0431858	331.947	338	19	26
TRPV4_centric_pathway	0.847267	3.72971	4.29348	4.70996	8.60402	9.23872	3.3951	8.92137	1.08802	4.46816	0.032981	278.2	283.4	10	12
TSC1_centric_pathway	0.929283	3.92886	4.54594	4.63583	9.15712	9.96372	3.50998	9.56042	1.08836	4.71959	0.0578985	101.25	102.8	20	29
TSC2_centric_pathway	0.884778	4.12539	4.70985	4.89712	8.9652	9.58173	3.65428	9.27347	1.07069	4.66615	0.049717	96.7037	97.7778	27	42
TSLP_centric_pathway	1.00817	6.1755	6.55428	6.20431	9.88518	9.83974	4.98557	9.86246	1.20236	5.35013	0.436139	160.345	160.586	29	42
TTF1_centric_pathway	1.18269	5.14318	5.45581	5.4922	9.91019	11.487	4.31847	10.6986	1.12773	5.38159	0.146358	155.355	159.097	31	44
TUB_centric_pathway	0.761864	5.35998	5.57441	5.0765	7.22176	8.59108	4.19319	7.90642	1.01801	4.37254	0.294421	129	133.25	8	13
TXK_centric_pathway	1.02803	5.21875	5.87795	5.92995	9.56199	9.65303	4.51367	9.60751	1.17518	5.09879	0.0669571	217.929	221.143	14	16
TXN_centric_pathway	1.18052	6.09736	6.43409	6.5014	10.5487	11.7158	5.05334	11.1322	1.29646	5.82735	0.150665	106.538	108.923	13	16
TYK2_centric_pathway	0.984858	5.77696	6.30945	5.98804	9.74873	10.2516	4.76483	10.0002	1.22266	5.32922	0.275464	203.292	205.189	106	166
TYMS_centric_pathway	0.964392	5.52861	5.94068	5.61947	8.71567	10.1175	4.51329	9.4166	1.16258	5.03082	0.197659	54.6667	58.5833	12	17
UBC_centric_pathway	0.982325	4.32844	4.84449	5.03168	9.0874	10.2326	3.79673	9.66	1.07017	4.8423	0.135349	173.56	177.352	332	484
UBD_centric_pathway	1.02372	3.82728	3.91129	4.39382	9.08803	10.4035	3.28903	9.74575	0.963614	4.66613	0.127106	56.75	58.4464	56	93
UBE2I_centric_pathway	1.10509	4.57609	4.81224	5.15974	9.96721	11.3658	3.91329	10.6665	1.14466	5.24149	0.12484	155.877	159.544	57	92
UBE2V1_centric_pathway	1.04618	4.75708	5.2277	5.39861	9.32108	10.5058	4.10739	9.91346	1.13275	5.0512	0.107841	274.361	280.854	144	216
UGCG_centric_pathway	1.00045	5.08829	5.56014	5.63897	9.15868	9.5333	4.32196	9.34599	1.11373	4.92723	0.153611	171	175.125	24	35
UGP2_centric_pathway	0.85674	2.95318	3.65077	3.7764	8.21746	9.58287	2.80927	8.90016	0.903504	4.20431	0.086015	22.7	25	10	12
UNC5B_centric_pathway	0.862783	5.17225	6.55211	5.91801	8.29154	9.03018	4.62629	8.66086	1.19246	4.82654	0.0672	46.4	46.8	10	10
UNC5C_centric_pathway	0.895048	6.09933	7.33764	6.83141	9.06921	10.1483	5.29085	9.60876	1.24862	5.38275	0.0390144	159.444	161.111	9	10
UPRT_centric_pathway	0.848616	3.59423	4.08736	4.51909	8.33433	9.34188	3.26232	8.8381	1.0478	4.38274	0.159004	70.5455	73.8182	11	18
VAMP2_centric_pathway	1.00558	4.38558	5.0077	5.24978	9.25859	10.4409	3.91216	9.84974	1.1177	4.95987	0.110852	81.8276	82.8276	58	81
VAMP7_centric_pathway	1.12664	4.93099	5.55394	5.66625	10.0064	11.0343	4.31946	10.5204	1.23165	5.35716	0.131834	99.1	99.525	40	53
VASP_centric_pathway	0.940197	5.09463	5.78651	5.35302	8.88096	9.63353	4.29359	9.25724	1.17162	4.90748	0.144264	162.25	164.281	32	41
VAV1_centric_pathway	0.889198	5.05996	5.75504	5.38488	8.60822	9.22118	4.27227	8.9147	1.0845	4.75716	0.175532	206.04	209.364	99	141
VAV3_centric_pathway	0.98819	5.46238	6.32223	5.80888	9.34134	9.97675	4.64542	9.65904	1.17694	5.16047	0.165085	210.896	214.182	77	111
VCAM1_centric_pathway	0.753575	4.86652	5.19851	5.22424	6.62618	7.83737	4.01071	7.23177	1.05636	4.09962	0.203637	99.0625	100.625	16	21
VCAN_centric_pathway	0.902903	4.97103	6.38373	6.12178	8.49441	9.32638	4.59486	8.91039	1.11689	4.87405	0.203329	109.596	110.766	47	66
VCL_centric_pathway	1.04366	4.99113	5.38846	5.76399	9.54437	10.7904	4.29681	10.1674	1.21651	5.22689	0.10135	157.586	159.724	29	47
VCP_centric_pathway	1.07505	4.18663	4.63994	5.14395	8.17864	9.93028	3.76139	9.05446	1.06523	4.62703	0.077674	34.1	34.2	10	16
VEGFA_centric_pathway	0.943869	5.103	5.85646	5.74571	9.06162	9.85873	4.41226	9.46018	1.14996	5.00747	0.132367	263.741	267.231	108	137
VEGFC_centric_pathway	0.888872	5.2119	5.94493	5.58018	8.54903	9.40533	4.40647	8.97718	1.1493	4.84432	0.143045	302.987	306.987	77	98
VLDLR_centric_pathway	0.956151	4.19694	5.98787	5.66839	9.74693	9.94678	4.20234	9.84685	1.15202	5.06707	0.143278	196.167	200	12	15
VTN_centric_pathway	0.929817	5.3694	6.5827	6.14584	9.03491	9.54898	4.75694	9.29194	1.19289	5.08059	0.174808	135.162	136.243	37	45
VWF_centric_pathway	0.93768	5.85735	6.96954	6.18678	8.80744	9.64694	4.98784	9.22719	1.20367	5.13956	0.175159	175.767	178.233	30	39
WASF2_centric_pathway	0.90427	4.32807	4.5669	4.75398	8.75919	9.90066	3.63831	9.32992	1.03881	4.66901	0.040522	194.16	197.24	25	41
WEE1_centric_pathway	0.983441	2.29163	2.38376	3.72638	8.7489	11.1258	2.3463	9.93733	0.966465	4.4167	0.20201	187.375	189.125	8	10
WIF1_centric_pathway	0.984804	7.59784	7.75558	6.84962	8.88911	9.0818	5.79696	8.98545	1.31487	5.36576	0.0920736	76.1429	76.2857	14	20
WIPF1_centric_pathway	1.13782	5.31275	5.58629	5.35522	9.19185	10.128	4.34802	9.65991	1.12908	5.04567	0.315671	153.1	154.9	10	16
WNK1_centric_pathway	0.744286	4.2856	5.10888	4.91781	8.7891	8.92154	3.76414	8.85532	1.00078	4.54008	0.127722	278.857	282.143	28	32
XIAP_centric_pathway	0.951517	3.95794	4.55382	4.77001	9.63328	10.6234	3.55832	10.1284	1.07607	4.92092	0.238652	168.553	170.921	38	58
XPO1_centric_pathway	1.17932	5.10169	5.51863	5.47684	10.1848	11.7996	4.31912	10.9922	1.22975	5.51368	0.184181	206.617	214.096	94	143
XRCC1_centric_pathway	0.975354	5.59616	6.47783	6.16256	9.30853	10.0236	4.80298	9.66607	1.21955	5.22953	0.288048	29.8919	30.6486	37	61
XRCC4_centric_pathway	1.19149	3.93122	4.05622	4.01866	8.49424	9.36865	3.2994	8.93144	0.916829	4.38256	0.327161	29.375	30.5	8	12
XRCC6_centric_pathway	1.03961	4.37724	4.6759	4.56377	8.59467	9.42679	3.66413	9.01073	1.08575	4.58687	0.322939	39.625	40.4375	16	22
YAP1_centric_pathway	0.883848	5.13007	5.84299	5.53855	8.14927	8.96694	4.34886	8.55811	1.09533	4.66744	0.0717824	117.241	119.517	29	44
YES1_centric_pathway	0.916406	5.13106	5.82696	5.55027	9.09867	9.94711	4.35618	9.52289	1.13865	5.00591	0.112228	209.022	211.826	92	128
YWHAG_centric_pathway	1.05207	4.4857	4.93607	5.25794	9.09342	10.3949	3.93294	9.74418	1.05594	4.91102	0.170119	163.186	165.337	86	135
YWHAH_centric_pathway	1.00545	4.64034	5.21103	5.40314	8.73787	10.1374	4.06499	9.43763	1.07522	4.85928	0.0964194	151.918	155.286	49	77
ZAP70_centric_pathway	1.09357	7.05147	7.87279	7.13093	10.2372	11.0314	5.78719	10.6343	1.43943	5.95363	0.252561	200.395	202.884	43	67
ZBP1_centric_pathway	0.811621	2.03561	2.31512	2.65963	6.44294	7.47094	1.9555	6.95694	0.697664	3.20337	0.358014	60	61.2222	9	12
ZBTB17_centric_pathway	0.734562	4.29395	5.07661	4.72175	6.04208	7.79419	3.70672	6.91813	0.907432	3.84409	0.0630037	87.5	88.25	8	11
ZEB1_centric_pathway	0.94397	5.0153	5.28327	5.05915	7.98622	10.1277	4.07542	9.05698	1.11791	4.75011	0.180574	147	148.429	7	10
ZFP36_centric_pathway	1.19492	5.4545	6.06264	6.44875	10.8739	12.3632	4.7902	11.6186	1.27516	5.89464	0.142421	41.3077	41.5385	13	18
ZFYVE16_centric_pathway	0.741486	2.5565	2.82825	3.16848	8.13224	9.87242	2.32368	9.00233	0.880357	4.06879	0.160026	131.333	134.167	12	18
ZFYVE9_centric_pathway	0.832979	3.57371	4.01146	4.36315	7.86545	9.4853	3.19533	8.67538	0.866997	4.2459	0.0706178	190.556	192.667	9	12
ZYX_centric_pathway	1.08703	5.04423	5.27156	5.75747	9.8907	11.2977	4.29007	10.5942	1.20954	5.3646	0.0866875	171	173.583	24	35
X1D.myo.inositol.hexakisphosphate.biosynthesis.II..mammalian.	0.879966	3.51194	3.77587	4.89143	8.39835	9.11293	3.2648	8.75564	0.976211	4.33222	0.180281	55.1818	60.1818	11	15
X3.phosphoinositide.biosynthesis	1.08359	4.93202	5.53261	5.56791	9.1818	10.7316	4.27903	9.95671	1.19382	5.14319	0.0927867	232.389	237.778	18	28
X3.phosphoinositide.degradation	0.885032	2.91787	3.40399	4.46219	9.50914	10.1986	2.91727	9.85386	0.971841	4.58099	0.140525	65.5833	70.0833	12	19
CDP.diacylglycerol.biosynthesis	0.865835	3.34139	4.08351	4.34094	9.21019	10.5192	3.15792	9.86469	1.00796	4.67686	0.140051	22.9286	127.071	14	21
D.myo.inositol..1.4.5..trisphosphate.biosynthesis	0.945599	4.41605	5.32076	4.9934	8.44697	9.48183	3.91895	8.9644	0.97403	4.61913	0.115599	119.647	123.412	17	27
D.myo.inositol..1.4.5..trisphosphate.degradation	0.975125	3.7373	4.3361	5.56717	9.47808	10.2427	3.65392	9.86039	1.1197	4.87801	0.183167	40.9	45.5	10	13
D.myo.inositol.5.phosphate.metabolism	0.929993	4.22765	5.23314	5.28833	8.78913	9.46573	3.91978	9.12743	0.948254	4.66515	0.109953	142.308	146.231	13	20
NAD.de.novo.biosynthesis	1.24057	5.94547	6.7502	6.03102	10.4136	11.7032	4.99182	11.0584	1.22605	5.75876	0.248218	14.5556	19	9	12
UDP.N.acetyl.D.galactosamine.biosynthesis.II	0.928808	4.93378	5.30954	5.60477	8.3343	9.06754	4.19422	8.70092	1.01755	4.63757	0.0828433	18.1111	20.8889	9	10
cholesterol.biosynthesis.I	1.26634	6.42867	6.33652	6.77577	10.2537	12.1416	5.20183	11.1977	1.29728	5.89892	0.136967	9.625	15.625	8	13
dolichyl.diphosphooligosaccharide.biosynthesis	1.23324	5.33711	5.44495	5.70116	10.1403	12.1118	4.42911	11.126	1.25051	5.60189	0.280914	4.375	5.375	8	10
fatty.acid..beta..oxidation	1.01965	5.19416	5.41919	5.5543	9.36704	11.2504	4.29683	10.3087	1.10007	5.23521	0.243402	11.6364	20.0909	11	16
fatty.acid..beta..oxidation..peroxisome.	1.03156	5.22542	5.5612	5.54901	9.93044	11.1428	4.3418	10.5366	1.2435	5.37396	0.242778	8.92308	14.3846	13	15
icosapentaenoate.biosynthesis.II..metazoa.	1.02644	5.78642	6.30945	5.93045	9.44264	10.8145	4.76319	10.1285	1.28865	5.39346	0.225742	4.33333	9.66667	9	13
isoleucine.degradation	1.05765	3.75719	4.57861	5.20954	10.3934	12.2455	3.65075	11.3194	1.145	5.37172	0.173815	17.1	28.3	10	12
leucine.degradation	1.13691	4.69836	5.83595	6.32144	11.4561	12.9812	4.49816	12.2186	1.34269	6.01982	0.184953	12.4	19.3	10	12
phospholipases	1.20321	7.59596	8.72907	8.19354	11.0668	12.1676	6.43044	11.6172	1.47821	6.50861	0.190858	120.13	124.217	23	38
purine.nucleotides.degradation	0.903312	5.93458	6.69297	5.5252	7.30184	8.47046	4.76402	7.88615	1.14986	4.60001	0.109562	9.11111	14.7778	9	11
putrescine.degradation.III	1.35038	5.18085	5.55134	7.10057	13.041	13.7904	4.79578	13.4157	1.4059	6.53912	0.255644	29.875	39.875	8	10
reactive.oxygen.species.degradation	1.26487	7.1783	7.92496	7.61856	11.7514	13.6155	5.99667	12.6835	1.52389	6.73467	0.204616	17.2857	19.2857	7	11
retinol.biosynthesis	1.22851	6.19052	7.1794	6.55061	11.4672	12.0781	5.28726	11.7726	1.49105	6.18365	0.240235	14.5455	17.4545	11	14
stearate.biosynthesis	0.739925	4.14444	4.5696	4.17139	6.99884	8.8012	3.40634	7.90002	0.912598	4.07298	0.216231	2.75	7.75	8	12
superpathway.of.D.myo.inositol..1.4.5..trisphosphate.metabolism	0.877161	3.39863	3.75793	4.83944	8.52497	9.41187	3.21829	8.96842	0.942938	4.37655	0.174884	53.7059	58.5882	17	20
superpathway.of.geranylgeranyldiphosphate.biosynthesis.I..via.mevalonate.	1.35178	6.27284	6.89402	7.38742	10.7991	13.2922	5.47651	12.0457	1.42378	6.31532	0.158801	19.7778	26	9	12
superpathway.of.inositol.phosphate.compounds	0.962446	4.22746	4.7532	5.08227	8.75519	9.84135	3.75634	9.29827	1.02547	4.69336	0.118633	144.521	149.562	48	70
superpathway.of.methionine.degradation	1.33446	5.73752	5.89712	5.89838	11.85	13.7743	4.71687	12.8122	1.33854	6.2892	0.140648	15.0769	21.6923	13	17
superpathway.of.pyrimidine.deoxyribonucleotides.de.novo.biosynthesis	1.21937	6.30067	6.42175	6.47868	10.6834	12.1667	5.10512	11.4251	1.25938	5.92985	0.202195	55.3846	63.8462	13	21
the.visual.cycle.I..vertebrates.	1.04435	3.93209	4.94307	4.88992	9.78275	10.5164	3.70236	10.1496	1.09927	4.98373	0.110655	12.5	14.7	10	12
triacylglycerol.degradation	1.00775	5.89303	7.68333	6.54038	9.9209	10.5822	5.28112	10.2515	1.35677	5.62981	0.257906	22.3636	25.1818	11	16
valine.degradation	1.07265	4.6018	5.69384	5.49112	9.58965	10.9363	4.21485	10.263	1.25994	5.24592	0.164397	14.5455	23.0909	11	13
KEGG_AMPK_signaling_Main_Pathway	0.946606	4.21863	4.66367	4.85483	8.5189	9.55344	3.67094	9.03617	1.02974	4.57895	0.114891	104.194	106.71	62	87
KEGG_Acute_myeloid_leukemia_Main_Pathway	0.975577	4.83846	5.43606	5.46067	8.65692	10.0644	4.17769	9.36066	1.10888	4.88241	0.08063	235.579	240.395	38	49
KEGG_Adherens_junction_Main_Pathway	0.985494	4.55258	5.12836	5.29154	9.56719	10.3807	3.98949	9.97397	1.10217	5.02187	0.099837	151.73	153.622	37	60
KEGG_Adipocytokine_signaling_Main_Pathway	0.902802	4.18423	5.16076	5.06611	8.62623	9.64962	3.82848	9.13792	1.07994	4.68211	0.163381	83.375	85.0833	24	33
KEGG_Adrenergic_signaling_in_cardiomyocytes_Main_Pathway	0.856961	4.75249	5.5469	5.08943	7.89282	8.50523	4.06145	8.19903	1.02462	4.42836	0.105857	159.582	163.327	98	148
KEGG_Aldosterone_regulated_sodium_reabsorption_Main_Pathway	0.878088	4.80842	5.69895	5.69885	8.28429	9.27066	4.27108	8.77748	1.08415	4.7109	0.0949089	233.444	238.278	18	22
KEGG_Amino_sugar_and_nucleotide_sugar_metabolism_Main_Pathway	0.996115	4.4181	4.61982	5.12774	8.52335	9.6625	3.79044	9.09293	1.03145	4.63827	0.10465	15.0357	17.75	28	43
KEGG_Amphetamine_addiction_Main_Pathway	0.839414	3.93533	4.4799	4.52973	7.23047	7.88215	3.44609	7.55631	0.867412	3.9566	0.139816	86.9545	88.2727	22	34
KEGG_Apoptosis_Main_Pathway	1.27062	5.65871	6.04469	5.84327	11.4504	13.0404	4.70432	12.2454	1.35174	6.10048	0.310919	120.25	120.969	32	43
KEGG_Arginine_and_proline_metabolism_Main_Pathway	1.15194	5.91035	6.56816	6.81256	10.4489	11.2989	5.11075	10.8739	1.30708	5.76391	0.162181	19.1892	23.6757	37	55
KEGG_Axon_guidance_Main_Pathway	0.779364	3.91228	4.609	4.46491	7.62506	8.44768	3.44139	8.03637	0.928096	4.13528	0.0691583	158.4	160.2	65	95
KEGG_B_cell_receptor_signaling_Main_Pathway	0.936939	4.57225	5.23832	5.41844	8.68261	9.81116	4.04149	9.24688	1.08096	4.78978	0.107256	223.021	227.521	48	58
KEGG_Bacterial_invasion_of_epithelial_cells_Main_Pathway	0.97916	4.70276	5.41249	5.81295	9.82672	10.8352	4.22684	10.331	1.16624	5.24135	0.0762258	216.306	219.111	36	53
KEGG_Base_excision_repair_Main_Pathway	1.05928	5.19139	5.83964	5.63123	8.92014	10.9898	4.43038	9.95498	1.2568	5.21406	0.211182	30.3	30.35	20	33
KEGG_Bladder_cancer_Main_Pathway	1.00618	4.84678	5.68475	5.72975	8.24805	9.52415	4.31687	8.8861	1.11719	4.77339	0.0397875	168.333	171.75	12	16
KEGG_Calcium_signaling_Main_Pathway	0.906119	5.47685	6.54896	5.79486	8.93595	9.42692	4.6817	9.18144	1.14242	5.00185	0.107601	127.022	131.522	46	65
KEGG_Cell_adhesion_molecules_CAMs__Main_Pathway	1.04084	5.88206	6.94052	6.52987	8.97555	9.9022	5.09832	9.43888	1.26682	5.26801	0.356452	59.6667	60.6667	18	28
KEGG_Cell_cycle_Main_Pathway	0.983899	4.08758	4.32174	4.74612	8.69478	9.8328	3.53483	9.26379	1.02495	4.60786	0.151723	166.418	169.747	79	118
KEGG_Central_carbon_metabolism_in_cancer_Main_Pathway	0.933208	4.52593	5.12094	5.14541	8.79109	9.54925	3.93137	9.17017	1.04717	4.71624	0.085753	213.74	218.08	50	67
KEGG_Chagas_disease_American_trypanosomiasis__Main_Pathway	0.950607	4.71537	5.37346	4.93379	9.49695	10.3529	3.99331	9.92493	1.12847	5.01557	0.258018	163.054	165.378	37	52
KEGG_Chemokine_signaling_Main_Pathway	0.970964	5.95255	6.63823	6.04198	9.13008	10.0021	4.90093	9.5661	1.23752	5.23485	0.146727	231.009	234.241	116	188
KEGG_Choline_metabolism_in_cancer_Main_Pathway	0.811898	4.75676	5.3266	4.92971	7.59482	8.61237	3.95624	8.10359	1.01916	4.35966	0.0914085	251.795	257.051	39	55
KEGG_Cholinergic_synapse_Main_Pathway	0.898744	5.21596	5.89775	5.36256	8.11291	8.94188	4.34375	8.52739	1.09731	4.65615	0.0773129	261.696	265.214	56	80
KEGG_Chronic_myeloid_leukemia_Main_Pathway	0.996326	4.67399	5.31315	5.36132	8.58579	9.8621	4.08619	9.22395	1.09945	4.8032	0.0883171	243.707	249.049	41	53
KEGG_Circadian_entrainment_Main_Pathway	0.790213	4.68185	5.26516	4.69727	6.97015	7.98563	3.85863	7.47789	0.970901	4.10247	0.0754329	198.237	201.966	59	96
KEGG_Cocaine_addiction_Main_Pathway	0.823626	4.10441	4.68397	4.64411	7.39967	7.99636	3.56403	7.69801	0.88413	4.04873	0.124444	134.071	136.714	28	40
KEGG_Colorectal_cancer_Main_Pathway	0.925379	4.94856	5.48808	5.30423	8.15306	9.7559	4.16656	8.95448	1.07577	4.73227	0.0802241	268.519	273	27	36
KEGG_Cysteine_and_methionine_metabolism_Main_Pathway	1.06475	4.48104	5.24874	5.4199	9.90438	10.7881	4.05361	10.3462	1.14417	5.18133	0.107467	27.625	30.5	16	23
KEGG_Cytosolic_DNA_sensing_Main_Pathway	1.02854	2.7671	3.02863	3.59332	7.8769	9.77739	2.6044	8.82715	0.953048	4.1282	0.362552	81.4667	84.7333	15	18
KEGG_Dilated_cardiomyopathy_Main_Pathway	0.703652	5.05197	5.44989	5.45462	6.95353	7.01065	4.16504	6.98209	0.939782	4.02897	0.0584178	29.1111	30.1111	9	13
KEGG_Dopaminergic_synapse_Main_Pathway	0.810369	4.36416	5.05103	4.65759	7.15358	7.94948	3.72079	7.55153	0.948023	4.07345	0.072962	182.568	186.136	81	124
KEGG_ECM_receptor_interaction_Main_Pathway	0.800904	5.14907	6.07098	5.36826	7.71575	8.12909	4.3473	7.92242	1.07387	4.44786	0.203383	106.873	107.309	55	87
KEGG_Endocrine_and_other_factor_regulated_calcium_reabsorption_Main_Pathway	0.882324	4.28357	5.21251	4.83451	8.25531	8.55888	3.80323	8.4071	1.07213	4.42749	0.116111	152.696	158.696	23	34
KEGG_Endocytosis_Main_Pathway	1.0788	5.19749	5.88187	5.86053	10.6713	11.5429	4.50467	11.1071	1.21925	5.61034	0.0967785	12.0769	12.0769	13	19
KEGG_Endometrial_cancer_Main_Pathway	0.93322	4.90072	5.43388	5.37662	8.11368	9.76783	4.16111	8.94075	1.06755	4.72314	0.0831575	276.536	282.179	28	32
KEGG_Epithelial_cell_signaling_in_Helicobacter_pylori_infection_Main_Pathway	0.82958	3.62347	3.68032	3.72384	8.12281	9.47435	2.9643	8.79858	0.974135	4.24567	0.111909	131.333	137.444	9	12
KEGG_Epstein_Barr_virus_infection_Main_Pathway	0.981224	4.08717	4.68722	5.02908	9.01365	9.99448	3.69617	9.50406	1.07336	4.75786	0.109869	200.467	204.6	45	55
KEGG_ErbB_signaling_Main_Pathway	0.996169	4.65652	5.24234	5.40042	9.03876	9.9891	4.07386	9.51393	1.10731	4.89837	0.0941779	227.457	231.643	70	87
KEGG_Estrogen_signaling_Main_Pathway	0.901398	5.00632	5.66225	5.46236	8.16519	8.93804	4.25808	8.55162	1.05064	4.62011	0.089808	230.682	235.197	66	89
KEGG_Ether_lipid_metabolism_Main_Pathway	1.20561	8.08741	8.75816	8.14468	11.0666	12.2369	6.54896	11.6517	1.5524	6.58435	0.211779	73.3793	76	29	44
KEGG_Fatty_acid_degradation_Main_Pathway	1.02453	4.76428	5.21842	5.28018	9.09039	10.6408	4.07185	9.8656	1.08634	5.00793	0.200022	15.5909	22.5	22	28
KEGG_Fc_epsilon_RI_signaling_Main_Pathway	0.879544	4.27371	5.06829	5.22199	8.30044	9.19897	3.86088	8.7497	1.03161	4.5474	0.0805151	272.244	277.644	45	62
KEGG_Fc_gamma_R_mediated_phagocytosis_Main_Pathway	0.962086	4.92192	5.64936	5.75608	9.15848	10.1554	4.32236	9.65695	1.17143	5.05025	0.0759902	190.717	194.321	53	85
KEGG_Focal_adhesion_Main_Pathway	0.858515	4.90106	5.53033	5.17452	8.15674	8.82269	4.1161	8.48971	1.06363	4.55648	0.117835	168.199	170.45	151	213
KEGG_FoxO_signaling_Main_Pathway	0.932984	4.34308	4.80178	4.86255	8.44532	9.75136	3.7351	9.09834	1.01833	4.61726	0.116336	157.213	160.025	80	117
KEGG_Fructose_and_mannose_metabolism_Main_Pathway	0.935701	3.30487	3.62892	3.91564	8.07628	8.90382	2.94628	8.49005	0.845662	4.094	0.0913265	15.85	17.6	20	31
KEGG_Galactose_metabolism_Main_Pathway	0.97612	4.33205	4.94674	5.24278	9.46123	10.2295	3.87442	9.84534	1.14082	4.95353	0.195892	22.6667	25.2778	18	27
KEGG_Gap_junction_Main_Pathway	0.851835	4.68617	5.16618	4.84284	7.89331	8.76198	3.88676	8.32765	1.00849	4.40763	0.0820078	264.951	270.073	41	53
KEGG_Gastric_acid_secretion_Main_Pathway	0.766601	4.52542	5.47287	4.76446	7.95951	8.32906	3.88234	8.14428	1.02144	4.34935	0.0923687	235.348	241.391	23	32
KEGG_Glioma_Main_Pathway	0.838945	4.18429	4.78277	4.8346	7.63942	8.63474	3.66015	8.13708	0.95711	4.25145	0.0734003	284.95	290.65	40	54
KEGG_Glucagon_signaling_Main_Pathway	0.854522	3.77608	4.41937	4.33104	7.71856	8.47402	3.34525	8.09629	0.940092	4.12721	0.124789	88.7647	91.5294	51	76
KEGG_Glycerolipid_metabolism_Main_Pathway	1.03713	4.9649	5.64086	5.74912	10.3221	11.2349	4.348	10.7785	1.23422	5.45357	0.150535	31.5946	100.027	37	58
KEGG_Glycerophospholipid_metabolism_Main_Pathway	1.02399	5.45634	6.00576	6.03027	9.7985	10.9494	4.62909	10.374	1.23227	5.41177	0.153621	41.5079	100.063	63	92
KEGG_Glycine_serine_and_threonine_metabolism_Main_Pathway	1.17742	5.91339	7.2048	6.72174	11.1686	11.9456	5.25434	11.5571	1.39082	6.06743	0.188925	14.6364	18.5455	22	34
KEGG_Glycosaminoglycan_degradation_Main_Pathway	1.08623	6.64492	7.54763	6.93401	9.28283	9.98663	5.5532	9.63473	1.33872	5.50888	0.222047	12.5	14.0833	12	19
KEGG_Glycosphingolipid_biosynthesis_ganglio_series_Main_Pathway	1.0388	7.58486	8.58356	7.59659	9.50241	10.7868	6.20095	10.1446	1.50228	5.94929	0.144389	13.5455	14.1818	11	15
KEGG_Glycosylphosphatidylinositol_GPI_anchor_biosynthesis_Main_Pathway	1.12113	4.79311	5.07743	5.5755	8.43212	10.0741	4.14179	9.25311	1.13854	4.84448	0.284359	4.77778	4.83333	18	23
KEGG_Glyoxylate_and_dicarboxylate_metabolism_Main_Pathway	1.0441	5.93352	6.44272	5.71686	9.9885	10.7361	4.7843	10.3623	1.21982	5.45548	0.150648	18.8182	22.5455	11	16
KEGG_GnRH_signaling_Main_Pathway	0.87659	4.61132	5.31938	5.24919	8.13651	8.94794	4.01412	8.54223	1.00778	4.52138	0.102581	216.8	221.82	50	72
KEGG_HIF_1_signaling_Main_Pathway	0.970838	4.60095	5.11331	5.25871	9.10367	10.0477	3.98595	9.57569	1.09649	4.88604	0.148773	196.931	201.672	58	85
KEGG_HTLV_I_infection_Main_Pathway	0.879096	4.51525	5.07504	4.86985	8.42939	9.02144	3.83481	8.72541	1.0552	4.53847	0.139375	152.548	155.068	73	97
KEGG_Hepatitis_B_Main_Pathway	0.870081	4.24004	5.16168	5.34458	8.26492	9.71558	3.9041	8.99025	1.02187	4.63874	0.107375	189.886	193.568	44	61
KEGG_Hepatitis_C_Main_Pathway	0.908408	3.93229	4.33209	4.50725	7.97899	9.42032	3.42001	8.69966	0.995036	4.37157	0.171942	190.639	194.139	36	47
KEGG_Herpes_simplex_infection_Main_Pathway	1.02648	4.26716	4.7871	4.86288	9.23146	10.4137	3.73591	9.82257	1.12486	4.89445	0.253805	132.771	134.686	35	44
KEGG_Histidine_metabolism_Main_Pathway	1.05639	6.11937	6.68768	6.82542	9.95994	10.5227	5.17222	10.2413	1.28529	5.56627	0.169319	26.7647	32.8235	17	22
KEGG_Huntington_s_disease_Main_Pathway	1.04752	4.28772	4.69917	4.75215	10.3418	11.3845	3.69664	10.8632	1.12565	5.22849	0.0724436	108.714	110.571	14	21
KEGG_Inflammatory_bowel_disease_IBD__Main_Pathway	1.03024	5.38519	6.42776	5.71499	9.9255	10.0685	4.63955	9.99698	1.27342	5.30332	0.415407	167.9	170.8	10	14
KEGG_Inflammatory_mediator_regulation_of_TRP_channels_Main_Pathway	0.896107	4.67529	5.63286	5.40942	8.51055	9.12748	4.15342	8.81902	1.07698	4.68314	0.0927	218.556	224.27	63	89
KEGG_Influenza_A_Main_Pathway	1.04007	4.55941	5.13179	5.2116	8.87863	10.2346	3.98572	9.55659	1.15288	4.8984	0.150576	195.405	199.214	42	66
KEGG_Inositol_phosphate_metabolism_Main_Pathway	0.926992	4.18687	4.75828	5.07764	8.74522	9.77058	3.73745	9.2579	1.02514	4.67349	0.127672	114.333	118.756	45	61
KEGG_Insulin_secretion_Main_Pathway	0.851223	5.03109	5.76823	5.17488	8.0402	8.62922	4.20635	8.33471	1.09025	4.54377	0.124695	159.158	163.684	38	55
KEGG_Insulin_signaling_Main_Pathway	0.948091	4.38257	4.90262	4.82772	8.46696	9.51067	3.76525	8.98881	1.02731	4.59379	0.0776162	203.811	208.226	53	72
KEGG_Legionellosis_Main_Pathway	0.992271	5.21337	7.17068	6.53472	9.91257	9.76364	4.97776	9.8381	1.15464	5.3235	0.401266	169.111	170	9	14
KEGG_Leukocyte_transendothelial_migration_Main_Pathway	1.03414	5.71703	6.63582	6.43288	9.534	10.4013	4.95497	9.96765	1.30889	5.4105	0.118058	173.327	175.615	52	78
KEGG_Long_term_depression_Main_Pathway	0.737459	3.80832	4.53829	4.4144	6.56499	7.81696	3.37462	7.19098	0.828246	3.79795	0.0772695	183.231	187.769	39	59
KEGG_Lysine_degradation_Main_Pathway	1.40865	5.12238	5.95184	6.21113	11.7164	12.849	4.6735	12.2827	1.37701	6.11107	0.226567	17.5	23.1	10	16
KEGG_MAPK_signaling_Main_Pathway	0.859138	4.63821	5.45101	5.1925	8.28523	9.13564	4.03521	8.71044	1.04688	4.59751	0.0980377	134.69	136.819	171	243
KEGG_Measles_Main_Pathway	0.971495	3.38487	4.02433	4.0619	7.69164	9.37081	3.11065	8.53123	0.960446	4.20077	0.243958	90.6111	93.2778	18	23
KEGG_Melanogenesis_Main_Pathway	0.798491	4.4586	5.70399	5.43255	7.2006	8.73135	4.09841	7.96597	1.01199	4.35879	0.116566	210.727	215	11	14
KEGG_Melanoma_Main_Pathway	0.732219	4.24817	5.01837	4.4625	6.96309	7.78673	3.61531	7.37491	0.920144	3.97012	0.113613	224.5	227.583	48	58
KEGG_Mucin_type_O_Glycan_biosynthesis_Main_Pathway	1.04477	6.04099	7.10615	6.68533	10.4129	11.0926	5.21931	10.7528	1.27152	5.74786	0.141123	22.4737	23.4211	19	31
KEGG_NF_kappa_B_signaling_Main_Pathway	1.0476	4.85658	5.6648	5.63164	9.53891	10.5428	4.30016	10.0409	1.19042	5.17715	0.235675	115.741	117.759	54	72
KEGG_NOD_like_receptor_signaling_Main_Pathway	0.950195	3.54009	4.26178	4.23588	8.54476	10.3141	3.24698	9.42943	0.981873	4.55276	0.151015	120.692	123.038	26	42
KEGG_N_Glycan_biosynthesis_Main_Pathway	1.13132	4.73723	5.058	5.44149	9.68704	11.3247	4.09201	10.5059	1.08215	5.22668	0.132433	24.8889	25.5	36	48
KEGG_Neurotrophin_signaling_Main_Pathway	0.949007	4.06672	4.49337	4.78257	8.59668	9.6343	3.57292	9.11549	1.01082	4.56641	0.0929091	190.691	194.21	81	116
KEGG_Nicotinate_and_nicotinamide_metabolism_Main_Pathway	1.04925	5.58866	6.41703	5.65106	9.01959	10.2675	4.6765	9.64353	1.22064	5.18022	0.182109	19.5789	22.5789	19	28
KEGG_Non_alcoholic_fatty_liver_disease_NAFLD__Main_Pathway	1.08811	5.69809	5.89336	5.70008	10.5281	11.4848	4.59491	11.0065	1.29895	5.63344	0.250725	219.429	222.571	21	28
KEGG_Non_small_cell_lung_cancer_Main_Pathway	1.0035	4.5235	5.14219	5.51104	8.84329	10.5225	4.04506	9.68291	1.09328	4.94041	0.0796367	271.694	277.528	36	43
KEGG_Oocyte_meiosis_Main_Pathway	0.910392	4.57284	4.98453	4.98779	8.68314	9.68985	3.86389	9.1865	1.12338	4.72459	0.121959	246.885	251.754	61	90
KEGG_Osteoclast_differentiation_Main_Pathway	0.943914	4.69538	5.36966	5.38115	8.88166	9.80835	4.09753	9.345	1.12247	4.855	0.150307	176.099	179.183	71	109
KEGG_Oxytocin_signaling_Main_Pathway	0.839711	4.68955	5.47292	5.28514	7.83145	8.83119	4.07183	8.33132	1.04118	4.48144	0.080886	159.114	163.152	105	150
KEGG_PI3K_Akt_signaling_Main_Pathway	0.907503	4.69479	5.39741	5.08224	8.33022	9.24705	4.02048	8.78863	1.07086	4.62666	0.144996	175.844	178.662	154	224
KEGG_Pancreatic_cancer_Main_Pathway	1.0424	4.88178	5.45176	5.48013	9.4045	11.0762	4.21402	10.2404	1.15764	5.204	0.0845833	252.091	257.364	33	40
KEGG_Pancreatic_secretion_Main_Pathway	1.02786	4.60891	5.8423	5.34118	9.60075	10.6754	4.20506	10.1381	1.15199	5.16504	0.0909725	130	134.833	12	17
KEGG_Pathways_in_cancer_Main_Pathway	0.879714	4.58922	5.22074	5.09449	8.28279	9.07819	3.94604	8.68049	1.04924	4.55859	0.125	172.387	175.067	163	234
KEGG_Pentose_phosphate_Main_Pathway	1.20921	4.72021	4.51766	5.24962	10.9408	11.8021	3.92417	11.3715	1.1495	5.48172	0.125082	13.6111	15.6111	18	29
KEGG_Phenylalanine_metabolism_Main_Pathway	1.06073	5.78753	6.34739	6.5585	9.50983	10.4323	4.93853	9.97107	1.25591	5.38851	0.180615	23.4545	30.3636	11	17
KEGG_Phosphatidylinositol_signaling_system_Main_Pathway	0.928323	4.04589	4.56432	4.88296	8.60912	9.71185	3.60537	9.16049	1.0137	4.59319	0.114868	130.411	137.893	56	77
KEGG_Phototransduction_Main_Pathway	1.04357	7.23648	9.29454	7.3885	9.65379	10.2894	6.24077	9.9716	1.51066	5.90767	0.103514	70.9333	71.4	15	18
KEGG_Platelet_activation_Main_Pathway	0.851878	5.03389	5.65914	5.32924	7.95709	8.62332	4.21854	8.29021	1.06874	4.52583	0.120909	192.768	196.268	82	124
KEGG_Porphyrin_and_chlorophyll_metabolism_Main_Pathway	1.07685	5.59717	5.9337	5.98309	7.45776	8.98895	4.6477	8.22335	1.20599	4.69235	0.216398	5.1	6.7	10	15
KEGG_Prion_diseases_Main_Pathway	1.04615	3.45654	3.86753	4.58023	9.26068	11.2889	3.23761	10.2748	0.977915	4.83011	0.0930664	183.286	187.214	14	20
KEGG_Progesterone_mediated_oocyte_maturation_Main_Pathway	1.00239	4.87843	5.34012	5.36545	9.38965	10.9514	4.1466	10.1705	1.17831	5.16514	0.131669	144.778	147.889	18	23
KEGG_Prolactin_signaling_Main_Pathway	0.831714	4.18381	4.70472	4.76606	7.51686	8.51306	3.62158	8.01496	0.93243	4.18966	0.0886102	219.98	224.163	49	64
KEGG_Propanoate_metabolism_Main_Pathway	1.23158	6.22415	6.92621	7.31718	10.8058	12.8965	5.42478	11.8512	1.423	6.23299	0.188181	22.8667	27.9333	15	23
KEGG_Prostate_cancer_Main_Pathway	0.888769	4.35973	4.87679	4.83911	7.90083	9.02335	3.7411	8.46209	1.00062	4.40127	0.132111	226.255	230.764	55	78
KEGG_Protein_processing_in_endoplasmic_reticulum_Main_Pathway	1.23067	5.65357	5.76207	6.16994	10.9147	12.3562	4.70406	11.6354	1.28588	5.87513	0.153375	87.8125	88.625	16	26
KEGG_Proteoglycans_in_cancer_Main_Pathway	0.940894	4.97513	5.58604	5.59511	8.74733	9.52144	4.27429	9.13439	1.10344	4.83737	0.110171	190.724	193.974	116	164
KEGG_Purine_metabolism_Main_Pathway	1.07147	5.28076	5.98766	5.85688	9.62212	10.8404	4.54919	10.2313	1.22617	5.33555	0.15569	100.526	104.044	114	165
KEGG_Pyrimidine_metabolism_Main_Pathway	1.20174	5.60645	6.04783	6.17339	10.5674	12.1156	4.75735	11.3415	1.30502	5.80128	0.161111	108.288	112.348	66	101
KEGG_RIG_I_like_receptor_signaling_Main_Pathway	1.05687	4.08604	4.5454	4.88781	9.39148	10.9621	3.64403	10.1768	1.13756	4.98613	0.228202	103.971	106.088	34	45
KEGG_RNA_transport_Main_Pathway	1.38272	5.86476	6.38667	6.04582	11.4154	13.0489	4.91999	12.2322	1.31525	6.1558	0.163327	144.091	146.485	33	51
KEGG_Rap1_signaling_Main_Pathway	0.857639	5.02648	5.81591	5.38298	8.13124	8.90288	4.27075	8.51706	1.07991	4.62257	0.124433	180.819	183.551	138	199
KEGG_Ras_signaling_Main_Pathway	0.942315	5.18551	5.89174	5.5015	8.7372	9.58911	4.38027	9.16316	1.1318	4.89174	0.125854	185.967	188.752	153	222
KEGG_Regulation_of_actin_cytoskeleton_Main_Pathway	0.931841	5.26852	6.06062	5.81488	8.73883	9.45008	4.51897	9.09446	1.14467	4.91936	0.104193	158.793	161.069	116	164
KEGG_Regulation_of_autophagy_Main_Pathway	1.31391	4.74413	5.33615	5.65914	11.4131	12.4859	4.26333	11.9495	1.15286	5.78857	0.184397	1.71429	1.71429	7	10
KEGG_Regulation_of_lipolysis_in_adipocytes_Main_Pathway	0.806357	4.84639	5.60994	4.9459	8.05507	8.20042	4.05215	8.12774	1.07869	4.41953	0.164268	203.208	207.125	24	32
KEGG_Renal_cell_carcinoma_Main_Pathway	0.843814	4.76722	5.30664	5.03498	8.01182	9.0169	3.98816	8.51436	1.08921	4.53058	0.063147	307.95	313.15	20	25
KEGG_Renin_angiotensin_system_Main_Pathway	0.877519	5.9166	7.21005	6.29875	8.99426	9.94856	5.07573	9.47141	1.20019	5.24911	0.305783	15.75	17.5	12	17
KEGG_Selenocompound_metabolism_Main_Pathway	1.15385	4.77316	5.38406	5.3774	12.2101	12.7399	4.17212	12.475	1.3346	5.99392	0.210306	6.8	9.5	10	14
KEGG_Small_cell_lung_cancer_Main_Pathway	0.919003	4.65622	5.33511	5.29808	8.56843	9.40209	4.0521	8.98526	1.10013	4.7125	0.151338	180.318	184.318	44	57
KEGG_Sphingolipid_signaling_Main_Pathway	0.890915	4.6524	5.35235	5.29132	8.49754	9.53158	4.04675	9.01456	1.07208	4.71113	0.113382	228.571	233.129	70	98
KEGG_Steroid_biosynthesis_Main_Pathway	1.13544	5.41229	5.86849	6.02823	9.89569	11.3918	4.61111	10.6437	1.18208	5.47898	0.150553	9.45455	13.5455	11	17
KEGG_TGF_beta_signaling_Main_Pathway	0.791758	3.5454	4.01295	4.22717	7.96954	9.35238	3.14432	8.66096	0.975127	4.26014	0.117293	131.381	133	42	65
KEGG_TNF_signaling_Main_Pathway	1.01137	3.91523	4.41668	4.73338	9.2776	10.6087	3.51916	9.94313	1.05878	4.84036	0.134806	196.209	200.023	43	54
KEGG_T_cell_receptor_signaling_Main_Pathway	0.93503	4.95068	5.49659	5.34209	8.56806	9.59427	4.1811	9.08117	1.13046	4.79757	0.116303	190.208	194.014	72	92
KEGG_Taurine_and_hypotaurine_metabolism_Main_Pathway	1.00499	7.76149	8.72955	6.61524	10.1993	10.2443	6.02782	10.2218	1.44088	5.89685	0.233206	21.7143	24.4286	7	11
KEGG_Thyroid_hormone_signaling_Main_Pathway	0.971064	5.01046	5.95915	5.73984	8.51917	9.61972	4.42013	9.06945	1.1433	4.87762	0.0812592	228.265	233.735	49	69
KEGG_Tight_junction_Main_Pathway	0.952806	4.83349	5.41783	5.63441	9.04933	9.80111	4.20964	9.42522	1.10881	4.91456	0.117595	89.2987	90.974	77	124
KEGG_Tryptophan_metabolism_Main_Pathway	1.15714	6.60424	7.63736	7.02918	10.2915	11.4329	5.60698	10.8622	1.39778	5.95565	0.213037	23.125	29.25	24	31
KEGG_Type_II_diabetes_mellitus_Main_Pathway	0.971183	4.80819	5.61702	5.7632	9.27923	10.5794	4.2899	9.92932	1.20683	5.14201	0.06606	365.111	372.222	9	10
KEGG_Tyrosine_metabolism_Main_Pathway	0.908875	4.99093	5.61937	5.65772	8.33759	9.06997	4.29422	8.70378	1.13002	4.70934	0.169517	17.375	23.875	16	25
KEGG_Ubiquitin_mediated_proteolysis_Main_Pathway	1.00712	4.33868	4.79618	5.23206	9.47973	10.7138	3.84351	10.0967	1.1139	5.01805	0.111637	269.477	275.33	88	137
KEGG_VEGF_signaling_Main_Pathway	0.987391	5.11716	5.86481	5.96738	9.08574	10.5113	4.48419	9.79853	1.13509	5.13927	0.086019	251.634	258	41	61
KEGG_Valine_leucine_and_isoleucine_degradation_Main_Pathway	1.29053	5.58681	6.34449	6.91257	11.4139	13.2814	5.0336	12.3477	1.38365	6.25498	0.192414	26.3429	33.0571	35	47
KEGG_Vasopressin_regulated_water_reabsorption_Main_Pathway	0.974767	4.98018	5.19028	5.12372	8.80546	9.29015	4.06724	9.0478	1.10205	4.73903	0.199525	183.615	188.538	13	21
KEGG_beta_Alanine_metabolism_Main_Pathway	1.03867	4.99401	5.7748	6.49357	9.95624	10.7536	4.57526	10.3549	1.24803	5.39274	0.140536	27	31.1765	17	26
KEGG_cAMP_signaling_Main_Pathway	0.839046	4.98261	5.74362	5.22911	7.92065	8.62004	4.1986	8.27034	1.07572	4.51489	0.128096	131.062	134	129	196
KEGG_cGMP_PKG_signaling_Main_Pathway	0.89419	4.90984	5.78333	5.42625	8.20321	9.04924	4.2534	8.62622	1.08919	4.65627	0.123612	105.747	108.263	95	143
KEGG_mTOR_signaling_Main_Pathway	0.923463	4.16576	4.77313	4.85897	8.85468	9.64023	3.68033	9.24746	1.09238	4.67339	0.0713831	183.611	188.056	36	48
KEGG_p53_signaling_Main_Pathway	0.971119	3.62725	4.02847	4.44899	9.47531	10.2868	3.26896	9.88106	0.932921	4.69431	0.157204	60.5806	62.5484	31	48
NCI_ALK1_signaling_events_Main_Pathway	0.836878	3.46233	4.05544	4.25663	8.91468	10.6748	3.15282	9.79473	1.02602	4.65785	0.0826211	162.105	163.632	19	24
NCI_ALK1_signaling_events_Pathway_.endothelial_cell_proliferation.	0.918847	3.85311	4.63823	4.73084	11.1773	12.8196	3.53526	11.9984	1.26731	5.60034	0.104965	154	155.375	8	10
NCI_ATR_signaling_Main_Pathway	1.22862	5.66429	6.39839	6.66628	11.1792	12.5385	4.98939	11.8589	1.31113	6.05313	0.240304	74.8333	75.2222	18	27
NCI_Alpha4_beta1_integrin_signaling_events_Main_Pathway	0.974968	5.26085	5.53799	5.68775	9.16137	10.187	4.36539	9.67416	1.15693	5.06549	0.087085	210.75	213.688	16	20
NCI_Alpha4_beta1_integrin_signaling_events_Pathway_.cell_adhesion.	0.843284	4.80285	6.60666	6.384	8.95667	10.0344	4.6592	9.49552	1.13922	5.09798	0.222472	62.625	63.25	8	12
NCI_Alpha9_beta1_integrin_signaling_events_Main_Pathway	0.979406	6.15593	7.05156	6.65629	10.2004	10.7097	5.2108	10.4551	1.24714	5.63768	0.251429	141.857	143.357	14	21
NCI_Alpha_synuclein_signaling_Main_Pathway	1.10329	6.39876	7.30143	7.42805	10.4978	11.4523	5.55789	10.9751	1.35227	5.96175	0.097227	150.15	153.25	20	30
NCI_Angiopoietin_receptor_Tie2_mediated_signaling_Main_Pathway	0.870386	5.13713	5.77293	5.37545	8.0542	8.68314	4.28897	8.36867	1.07151	4.57639	0.0872021	222.857	227	28	39
NCI_Arf1_Main_Pathway	0.969137	4.51552	4.775	5.02518	9.32254	10.3104	3.82121	9.81649	1.17269	4.93679	0.125672	100.176	101.118	17	20
NCI_Arf6_signaling_events_Main_Pathway	0.820636	4.51042	5.13312	4.9182	8.1595	8.72722	3.84559	8.44336	0.985754	4.4249	0.120686	146.923	148.654	26	35
NCI_Arf6_trafficking_events_Main_Pathway	0.873188	3.89812	4.42836	4.63286	8.7263	9.71811	3.45813	9.22221	0.990985	4.55711	0.105352	103.865	104.919	37	44
NCI_Arf6_trafficking_events_Pathway_.clathrin_coat_assembly.	1.1367	3.65763	3.54467	4.78087	10.4989	12.4502	3.27997	11.4745	1.12242	5.29231	0.0873391	106.909	108.727	11	13
NCI_Atypical_NF_kappaB_Pathway_.Pathway_degradation_of_NFKB1_NFKBIA.	1.09388	3.5994	3.85205	5.23337	11.6492	13.1001	3.44467	12.3747	1.12322	5.64752	0.0743289	244.222	251.222	9	11
NCI_Atypical_NF_kappaB_Pathway_.positive_regulation_of_anti_apoptosis.	0.811533	3.08491	3.28884	4.14747	8.45787	9.96237	2.83319	9.21012	0.850563	4.29796	0.0632625	349.75	359.625	8	10
NCI_Aurora_A_signaling_Main_Pathway	1.0445	4.79464	4.89791	5.12386	9.09711	10.0977	3.96523	9.59739	1.05592	4.87285	0.163173	161.538	165.615	26	30
NCI_Aurora_A_signaling_Pathway_.centrosome_duplication.	1.03177	4.69632	4.70807	4.59054	9.22618	9.8701	3.75668	9.54814	0.961678	4.7555	0.082459	235.6	239.5	10	10
NCI_Aurora_A_signaling_Pathway_.protein_catabolic_process.	1.18884	5.73685	5.85105	5.68304	10.0804	10.4077	4.61494	10.244	1.18606	5.34835	0.163204	252.111	255.889	9	10
NCI_Aurora_A_signaling_Pathway_.spindle_assembly.	1.2344	5.75976	6.17278	6.30759	10.5834	11.7762	4.86863	11.1798	1.21372	5.75405	0.137513	236.6	240.5	10	10
NCI_Aurora_B_signaling_Main_Pathway	1.22906	5.63908	5.93093	5.71687	10.0308	11.6779	4.62899	10.8544	1.21971	5.56769	0.175714	117.963	121.704	27	39
NCI_Aurora_B_signaling_Pathway_.cytokinesis.	1.7167	5.63684	6.04144	7.15819	12.3515	15.6094	5.13829	13.9805	1.47293	6.8639	0.2678	107.625	111.625	8	12
NCI_BARD1_signaling_events_Pathway_.DNA_repair.	1.07689	5.84176	5.8949	6.09034	8.095	9.72806	4.72597	8.91153	1.19866	4.94539	0.337968	116.615	119.308	13	20
NCI_BARD1_signaling_events_Pathway_.protein_ubiquitination.	1.07498	5.82697	5.8871	6.08187	8.17885	9.29933	4.71773	8.73909	1.20475	4.88719	0.322312	143.111	146.111	9	11
[truncated: 523 more rows]
