# Supplementary material for: Number of human protein interactions correlates with structural, but not regulatory conservation of the respective genes
Source: Front Genet. 2024 Oct 29;15:1472638. doi: 10.3389/fgene.2024.1472638 (PMC11554504; doi:10.3389/fgene.2024.1472638)
Supplement: Supplementary file 3 [file Table1.XLSX]

## Sheet: interactome
source

## Sheet: genes
AADAT

## Sheet: metabolites
Adenosine triphosphate
